# Supplementary material for: Revealing invisible cell phenotypes with conditional generative modeling
Source: Nat Commun. 2023 Oct 11;14:6386. doi: 10.1038/s41467-023-42124-6 (PMC10567685; doi:10.1038/s41467-023-42124-6)
Supplement: Supplementary file 3 — Source Data [file 41467_2023_42124_MOESM3_ESM.xlsx]

## Sheet: Figure 1.C-D Parameters
Figure 1.C
			count	mean	std	min	0.25	0.5	0.75	max	Cohen's d	T statistic	pvalue	Confidence interval (0.9999)
	data	condition
	GENERATED	DMSO	1000	179.246	108.382	4.252	111.136	154.175	217.947	1005.67	1.079	24.12	5.35e-113	[78,0, 108,02]
		NOCODAZOLE	1000	86.2579	55.8626	3.646	49.982	74.0665	111.47	525.5
	REAL	DMSO	999	212.605	192.968	6.763	104.944	163.125	251.204	2412	0.4027	9	5.1e-19	[43,05, 108,84]
		NOCODAZOLE	1001	136.657	184.312	3.857	65.25	98.902	153.406	3839
Figure 1.D
			count	mean	std	min	0.25	0.5	0.75	max	Cohen's d	T statistic	pvalue	Confidence interval (0.9999)
	data	condition
	GENERATED	DMSO	981.0	1.058875	0.251294	0.25100	0.924600	1.115500	1.233100	6407-01-01	2.75	60.73	0	[0,53, 0,60]
		TNF5	972.0	0.497494	0.141758	0.13650	0.401250	0.475875	0.561355	4596-01-01
	REAL	DMSO	8015.0	1.075829	0.295823	0.12830	0.891600	1.100900	1.272925	6864-03-01	2.87	178.14	0	[0,66, 0,69]
		TNF5	7602.0	0.402058	0.149645	0.06184	0.298362	0.379475	0.478283	5956-01-01

## Sheet: Figure 1.C Raw Data
data	condition	mean spot area
REAL	DMSO	117.167
REAL	DMSO	182.941
REAL	DMSO	171.259
REAL	DMSO	158.296
REAL	DMSO	267.304
REAL	DMSO	101.286
REAL	DMSO	179.5
REAL	DMSO	36.655
REAL	DMSO	184.08
REAL	DMSO	94.618
REAL	DMSO	109.393
REAL	DMSO	145.154
REAL	DMSO	110.906
REAL	DMSO	236.435
REAL	DMSO	151.931
REAL	DMSO	93.226
REAL	DMSO	384.667
REAL	DMSO	367.75
REAL	DMSO	137.971
REAL	DMSO	116.619
REAL	DMSO	195.308
REAL	DMSO	152.511
REAL	DMSO	156.31
REAL	DMSO	429.375
REAL	DMSO	131.571
REAL	DMSO	251.136
REAL	DMSO	147.714
REAL	DMSO	535
REAL	DMSO	113.609
REAL	DMSO	147.148
REAL	DMSO	54.52
REAL	DMSO	47.579
REAL	DMSO	257.778
REAL	DMSO	134.136
REAL	DMSO	126.654
REAL	DMSO	59.9
REAL	DMSO	213.667
REAL	DMSO	129.5
REAL	DMSO	228.615
REAL	DMSO	226.361
REAL	DMSO	15.725
REAL	DMSO	265.885
REAL	DMSO	375.727
REAL	DMSO	13.255
REAL	DMSO	128.75
REAL	DMSO	234.222
REAL	DMSO	232.846
REAL	DMSO	194.167
REAL	DMSO	144.474
REAL	DMSO	122.8
REAL	DMSO	149.741
REAL	DMSO	102.474
REAL	DMSO	116.172
REAL	DMSO	68.064
REAL	DMSO	92.767
REAL	DMSO	44.745
REAL	DMSO	122.8
REAL	DMSO	144.296
REAL	DMSO	141.148
REAL	DMSO	138.943
REAL	DMSO	251.273
REAL	DMSO	132.136
REAL	DMSO	227.64
REAL	DMSO	289.214
REAL	DMSO	239.926
REAL	DMSO	141.5
REAL	DMSO	450.75
REAL	DMSO	33.857
REAL	DMSO	378.583
REAL	DMSO	136.2
REAL	DMSO	233.6
REAL	DMSO	197.176
REAL	DMSO	318.167
REAL	DMSO	1523
REAL	DMSO	234.062
REAL	DMSO	163.125
REAL	DMSO	282.545
REAL	DMSO	186.267
REAL	DMSO	93.75
REAL	DMSO	166
REAL	DMSO	140.476
REAL	DMSO	425.1
REAL	DMSO	166.744
REAL	DMSO	277.931
REAL	DMSO	248.875
REAL	DMSO	200.933
REAL	DMSO	155.034
REAL	DMSO	107.362
REAL	DMSO	361.308
REAL	DMSO	143
REAL	DMSO	99.5
REAL	DMSO	121.9
REAL	DMSO	147.417
REAL	DMSO	115.936
REAL	DMSO	51.405
REAL	DMSO	135.474
REAL	DMSO	89.812
REAL	DMSO	259.846
REAL	DMSO	98.607
REAL	DMSO	125.417
REAL	DMSO	101.429
REAL	DMSO	451.25
REAL	DMSO	254.571
REAL	DMSO	725.4
REAL	DMSO	237.667
REAL	DMSO	622.25
REAL	DMSO	587.2
REAL	DMSO	242.133
REAL	DMSO	504.5
REAL	DMSO	176.1
REAL	DMSO	1719
REAL	DMSO	191.083
REAL	DMSO	443.875
REAL	DMSO	146.7
REAL	DMSO	143.636
REAL	DMSO	202.875
REAL	DMSO	259.385
REAL	DMSO	1039
REAL	DMSO	179.815
REAL	DMSO	194.034
REAL	DMSO	345.545
REAL	DMSO	80.424
REAL	DMSO	40.333
REAL	DMSO	508.222
REAL	DMSO	340.8
REAL	DMSO	111.571
REAL	DMSO	202.588
REAL	DMSO	816.333
REAL	DMSO	243.615
REAL	DMSO	684.154
REAL	DMSO	389.5
REAL	DMSO	148.75
REAL	DMSO	486.875
REAL	DMSO	274.944
REAL	DMSO	136.846
REAL	DMSO	96.406
REAL	DMSO	434.273
REAL	DMSO	211.105
REAL	DMSO	73.964
REAL	DMSO	288.556
REAL	DMSO	54.303
REAL	DMSO	559.273
REAL	DMSO	238.214
REAL	DMSO	245.909
REAL	DMSO	139.667
REAL	DMSO	66.444
REAL	DMSO	122.526
REAL	DMSO	100.923
REAL	DMSO	182.065
REAL	DMSO	273.944
REAL	DMSO	198.909
REAL	DMSO	99.324
REAL	DMSO	77.87
REAL	DMSO	78.538
REAL	DMSO	81.897
REAL	DMSO	270.786
REAL	DMSO	102.273
REAL	DMSO	173.2
REAL	DMSO	245.083
REAL	DMSO	490.769
REAL	DMSO	88.625
REAL	DMSO	386.2
REAL	DMSO	77.75
REAL	DMSO	227.368
REAL	DMSO	87.333
REAL	DMSO	87.158
REAL	DMSO	136.143
REAL	DMSO	398.652
REAL	DMSO	130.294
REAL	DMSO	1124.86
REAL	DMSO	846
REAL	DMSO	221.625
REAL	DMSO	161.294
REAL	DMSO	106.933
REAL	DMSO	587.714
REAL	DMSO	235.588
REAL	DMSO	107.286
REAL	DMSO	244.684
REAL	DMSO	316.8
REAL	DMSO	151.217
REAL	DMSO	191.9
REAL	DMSO	99.062
REAL	DMSO	54.6
REAL	DMSO	71.676
REAL	DMSO	206
REAL	DMSO	35.435
REAL	DMSO	226.633
REAL	DMSO	149.179
REAL	DMSO	69.523
REAL	DMSO	89.556
REAL	DMSO	50.244
REAL	DMSO	54.95
REAL	DMSO	75.132
REAL	DMSO	192.364
REAL	DMSO	94.2
REAL	DMSO	89.118
REAL	DMSO	67.086
REAL	DMSO	64.867
REAL	DMSO	125.545
REAL	DMSO	30.357
REAL	DMSO	55.958
REAL	DMSO	92.852
REAL	DMSO	95.088
REAL	DMSO	75.737
REAL	DMSO	386.7
REAL	DMSO	434.348
REAL	DMSO	160.895
REAL	DMSO	294.389
REAL	DMSO	74.24
REAL	DMSO	215
REAL	DMSO	264.818
REAL	DMSO	185.682
REAL	DMSO	190.895
REAL	DMSO	185.25
REAL	DMSO	171.667
REAL	DMSO	415
REAL	DMSO	31.379
REAL	DMSO	116.333
REAL	DMSO	164.077
REAL	DMSO	153.304
REAL	DMSO	124.471
REAL	DMSO	234.062
REAL	DMSO	164.76
REAL	DMSO	202.375
REAL	DMSO	299.235
REAL	DMSO	162.781
REAL	DMSO	158.778
REAL	DMSO	66.462
REAL	DMSO	321.25
REAL	DMSO	255.286
REAL	DMSO	521.727
REAL	DMSO	77.923
REAL	DMSO	146.667
REAL	DMSO	208.815
REAL	DMSO	125.64
REAL	DMSO	59.533
REAL	DMSO	106.565
REAL	DMSO	76.649
REAL	DMSO	119.565
REAL	DMSO	7.067
REAL	DMSO	170.407
REAL	DMSO	38.429
REAL	DMSO	232.773
REAL	DMSO	147.419
REAL	DMSO	219.824
REAL	DMSO	96.385
REAL	DMSO	63.255
REAL	DMSO	80.286
REAL	DMSO	73.333
REAL	DMSO	268.474
REAL	DMSO	81.059
REAL	DMSO	125.941
REAL	DMSO	148.379
REAL	DMSO	104.195
REAL	DMSO	96.206
REAL	DMSO	121.1
REAL	DMSO	81.609
REAL	DMSO	91.833
REAL	DMSO	144.357
REAL	DMSO	81.811
REAL	DMSO	126.038
REAL	DMSO	94.39
REAL	DMSO	79.432
REAL	DMSO	141.458
REAL	DMSO	74.208
REAL	DMSO	223.391
REAL	DMSO	184.36
REAL	DMSO	131.483
REAL	DMSO	62.5
REAL	DMSO	107.739
REAL	DMSO	253.706
REAL	DMSO	27.867
REAL	DMSO	100.643
REAL	DMSO	141.571
REAL	DMSO	81.5
REAL	DMSO	47.944
REAL	DMSO	225.758
REAL	DMSO	207.471
REAL	DMSO	82.217
REAL	DMSO	94.773
REAL	DMSO	109.5
REAL	DMSO	95.879
REAL	DMSO	69.405
REAL	DMSO	152.256
REAL	DMSO	71.6
REAL	DMSO	72.167
REAL	DMSO	132.577
REAL	DMSO	76.7
REAL	DMSO	226.611
REAL	DMSO	578.667
REAL	DMSO	121.923
REAL	DMSO	158.611
REAL	DMSO	217.1
REAL	DMSO	333.579
REAL	DMSO	250.053
REAL	DMSO	97.8
REAL	DMSO	146.75
REAL	DMSO	420.8
REAL	DMSO	88.441
REAL	DMSO	364.579
REAL	DMSO	155.591
REAL	DMSO	101.481
REAL	DMSO	208.25
REAL	DMSO	305.778
REAL	DMSO	159.333
REAL	DMSO	282.92
REAL	DMSO	242.938
REAL	DMSO	114
REAL	DMSO	124.818
REAL	DMSO	473
REAL	DMSO	273.056
REAL	DMSO	166.821
REAL	DMSO	138.033
REAL	DMSO	149.056
REAL	DMSO	77.533
REAL	DMSO	384.9
REAL	DMSO	259.583
REAL	DMSO	213.636
REAL	DMSO	494.636
REAL	DMSO	165.095
REAL	DMSO	130.765
REAL	DMSO	139.727
REAL	DMSO	257.9
REAL	DMSO	168.76
REAL	DMSO	328
REAL	DMSO	207
REAL	DMSO	175.727
REAL	DMSO	235.818
REAL	DMSO	68.8
REAL	DMSO	98.8
REAL	DMSO	193.706
REAL	DMSO	193.941
REAL	DMSO	246.846
REAL	DMSO	34.647
REAL	DMSO	137.056
REAL	DMSO	145.5
REAL	DMSO	96.795
REAL	DMSO	215
REAL	DMSO	98.654
REAL	DMSO	106.913
REAL	DMSO	144.545
REAL	DMSO	184.579
REAL	DMSO	145.842
REAL	DMSO	87.524
REAL	DMSO	109.458
REAL	DMSO	78.25
REAL	DMSO	154.333
REAL	DMSO	118.211
REAL	DMSO	146.389
REAL	DMSO	42.346
REAL	DMSO	192
REAL	DMSO	217.524
REAL	DMSO	128.826
REAL	DMSO	117.559
REAL	DMSO	187.111
REAL	DMSO	131.972
REAL	DMSO	153.842
REAL	DMSO	101.407
REAL	DMSO	143.258
REAL	DMSO	96.846
REAL	DMSO	156.389
REAL	DMSO	240
REAL	DMSO	115.326
REAL	DMSO	363.333
REAL	DMSO	169.667
REAL	DMSO	181.69
REAL	DMSO	182.359
REAL	DMSO	115.7
REAL	DMSO	118.083
REAL	DMSO	145.585
REAL	DMSO	239.267
REAL	DMSO	93.727
REAL	DMSO	64.406
REAL	DMSO	192.447
REAL	DMSO	183.057
REAL	DMSO	143.1
REAL	DMSO	96.633
REAL	DMSO	225.773
REAL	DMSO	174.87
REAL	DMSO	229.773
REAL	DMSO	161.056
REAL	DMSO	52.296
REAL	DMSO	195.103
REAL	DMSO	163.607
REAL	DMSO	108.971
REAL	DMSO	405.158
REAL	DMSO	43.71
REAL	DMSO	193.467
REAL	DMSO	138.933
REAL	DMSO	184.25
REAL	DMSO	76.625
REAL	DMSO	94.538
REAL	DMSO	141.96
REAL	DMSO	192.474
REAL	DMSO	108.629
REAL	DMSO	124.094
REAL	DMSO	257.333
REAL	DMSO	92.548
REAL	DMSO	72.097
REAL	DMSO	84.571
REAL	DMSO	91.971
REAL	DMSO	82.711
REAL	DMSO	36.188
REAL	DMSO	170.906
REAL	DMSO	124.684
REAL	DMSO	89.725
REAL	DMSO	77.821
REAL	DMSO	38.781
REAL	DMSO	191.176
REAL	DMSO	184.25
REAL	DMSO	91.188
REAL	DMSO	134.081
REAL	DMSO	109.294
REAL	DMSO	278.292
REAL	DMSO	31.114
REAL	DMSO	11.45
REAL	DMSO	142.351
REAL	DMSO	193.467
REAL	DMSO	124.741
REAL	DMSO	42.673
REAL	DMSO	310.812
REAL	DMSO	120.633
REAL	DMSO	302.188
REAL	DMSO	155.161
REAL	DMSO	98.208
REAL	DMSO	1354.45
REAL	DMSO	179.629
REAL	DMSO	350
REAL	DMSO	67.1
REAL	DMSO	198.5
REAL	DMSO	453.667
REAL	DMSO	97.818
REAL	DMSO	147.524
REAL	DMSO	149.31
REAL	DMSO	201.143
REAL	DMSO	88
REAL	DMSO	312.583
REAL	DMSO	436.2
REAL	DMSO	564.333
REAL	DMSO	68.146
REAL	DMSO	331.636
REAL	DMSO	106.625
REAL	DMSO	112.179
REAL	DMSO	72.2
REAL	DMSO	159.92
REAL	DMSO	115.733
REAL	DMSO	325.875
REAL	DMSO	198.5
REAL	DMSO	139.379
REAL	DMSO	99.12
REAL	DMSO	118.292
REAL	DMSO	99.323
REAL	DMSO	91.931
REAL	DMSO	267.2
REAL	DMSO	306.276
REAL	DMSO	329.091
REAL	DMSO	278.3
REAL	DMSO	127.167
REAL	DMSO	333.667
REAL	DMSO	424.375
REAL	DMSO	482.778
REAL	DMSO	404.643
REAL	DMSO	553.2
REAL	DMSO	240.1
REAL	DMSO	702.667
REAL	DMSO	189.9
REAL	DMSO	268
REAL	DMSO	76.1
REAL	DMSO	267.182
REAL	DMSO	187.077
REAL	DMSO	631
REAL	DMSO	36.833
REAL	DMSO	416.727
REAL	DMSO	399
REAL	DMSO	56.667
REAL	DMSO	66.545
REAL	DMSO	116.6
REAL	DMSO	52.921
REAL	DMSO	488.6
REAL	DMSO	117.13
REAL	DMSO	339
REAL	DMSO	109.182
REAL	DMSO	55.176
REAL	DMSO	45.667
REAL	DMSO	167.556
REAL	DMSO	56.8
REAL	DMSO	91.917
REAL	DMSO	326.353
REAL	DMSO	61.571
REAL	DMSO	203.818
REAL	DMSO	93.069
REAL	DMSO	121.562
REAL	DMSO	140.438
REAL	DMSO	105.167
REAL	DMSO	103
REAL	DMSO	80.941
REAL	DMSO	221.059
REAL	DMSO	324.357
REAL	DMSO	47.069
REAL	DMSO	183.917
REAL	DMSO	173.118
REAL	DMSO	149.818
REAL	DMSO	61.568
REAL	DMSO	104.72
REAL	DMSO	67.029
REAL	DMSO	180.038
REAL	DMSO	96.381
REAL	DMSO	68.419
REAL	DMSO	211.029
REAL	DMSO	180.958
REAL	DMSO	99.941
REAL	DMSO	117.811
REAL	DMSO	32.238
REAL	DMSO	191.1
REAL	DMSO	101.206
REAL	DMSO	245.545
REAL	DMSO	92.17
REAL	DMSO	35.512
REAL	DMSO	53
REAL	DMSO	70.667
REAL	DMSO	188
REAL	DMSO	142.137
REAL	DMSO	37.122
REAL	DMSO	64.065
REAL	DMSO	123.742
REAL	DMSO	62.636
REAL	DMSO	113.266
REAL	DMSO	170.294
REAL	DMSO	113.388
REAL	DMSO	121.227
REAL	DMSO	315.857
REAL	DMSO	82.471
REAL	DMSO	182.318
REAL	DMSO	156.727
REAL	DMSO	127.438
REAL	DMSO	181.667
REAL	DMSO	133.585
REAL	DMSO	488.917
REAL	DMSO	203.389
REAL	DMSO	150.077
REAL	DMSO	171.895
REAL	DMSO	150.346
REAL	DMSO	76.067
REAL	DMSO	97.475
REAL	DMSO	299.706
REAL	DMSO	126.864
REAL	DMSO	172.469
REAL	DMSO	171.444
REAL	DMSO	120.667
REAL	DMSO	157.318
REAL	DMSO	168.75
REAL	DMSO	311.87
REAL	DMSO	111.944
REAL	DMSO	103.389
REAL	DMSO	185.618
REAL	DMSO	118.87
REAL	DMSO	66.76
REAL	DMSO	110.524
REAL	DMSO	246.1
REAL	DMSO	303.833
REAL	DMSO	186.19
REAL	DMSO	197.364
REAL	DMSO	233.875
REAL	DMSO	276
REAL	DMSO	99.423
REAL	DMSO	69
REAL	DMSO	103.929
REAL	DMSO	142.455
REAL	DMSO	65
REAL	DMSO	243.714
REAL	DMSO	179.048
REAL	DMSO	101.606
REAL	DMSO	169.682
REAL	DMSO	727.333
REAL	DMSO	207.318
REAL	DMSO	340.857
REAL	DMSO	109.667
REAL	DMSO	187.941
REAL	DMSO	88.5
REAL	DMSO	127.273
REAL	DMSO	85.481
REAL	DMSO	196.412
REAL	DMSO	102.875
REAL	DMSO	265
REAL	DMSO	164.207
REAL	DMSO	314.333
REAL	DMSO	47.2
REAL	DMSO	270.706
REAL	DMSO	89
REAL	DMSO	125.857
REAL	DMSO	250.45
REAL	DMSO	136.167
REAL	DMSO	212.538
REAL	DMSO	51.048
REAL	DMSO	125.345
REAL	DMSO	86.938
REAL	DMSO	89.292
REAL	DMSO	90.433
REAL	DMSO	187.862
REAL	DMSO	105.714
REAL	DMSO	112.706
REAL	DMSO	171.154
REAL	DMSO	281
REAL	DMSO	126.167
REAL	DMSO	121.739
REAL	DMSO	67.815
REAL	DMSO	143.8
REAL	DMSO	60.231
REAL	DMSO	281.333
REAL	DMSO	240.471
REAL	DMSO	41.115
REAL	DMSO	275.08
REAL	DMSO	235.44
REAL	DMSO	104.714
REAL	DMSO	72.619
REAL	DMSO	305.421
REAL	DMSO	95.875
REAL	DMSO	276.389
REAL	DMSO	118.688
REAL	DMSO	218
REAL	DMSO	256.529
REAL	DMSO	119.3
REAL	DMSO	235.792
REAL	DMSO	181
REAL	DMSO	31.774
REAL	DMSO	286
REAL	DMSO	90.115
REAL	DMSO	251.732
REAL	DMSO	130.357
REAL	DMSO	214.172
REAL	DMSO	272.1
REAL	DMSO	210.667
REAL	DMSO	118.757
REAL	DMSO	566.667
REAL	DMSO	116.423
REAL	DMSO	122.867
REAL	DMSO	151.074
REAL	DMSO	308.733
REAL	DMSO	236.64
REAL	DMSO	149.273
REAL	DMSO	58.52
REAL	DMSO	265.652
REAL	DMSO	109.316
REAL	DMSO	37.262
REAL	DMSO	75.02
REAL	DMSO	684.333
REAL	DMSO	271.5
REAL	DMSO	422.4
REAL	DMSO	215.125
REAL	DMSO	99.583
REAL	DMSO	286.625
REAL	DMSO	247.5
REAL	DMSO	213.571
REAL	DMSO	6.763
REAL	DMSO	215.045
REAL	DMSO	130.739
REAL	DMSO	185.909
REAL	DMSO	221.636
REAL	DMSO	183.462
REAL	DMSO	147.833
REAL	DMSO	248
REAL	DMSO	176.909
REAL	DMSO	321.517
REAL	DMSO	347.48
REAL	DMSO	294.774
REAL	DMSO	261.3
REAL	DMSO	565.556
REAL	DMSO	275.381
REAL	DMSO	208.286
REAL	DMSO	345.5
REAL	DMSO	140.286
REAL	DMSO	161.421
REAL	DMSO	191.667
REAL	DMSO	478.4
REAL	DMSO	391
REAL	DMSO	408.818
REAL	DMSO	119.655
REAL	DMSO	212.929
REAL	DMSO	408.077
REAL	DMSO	195.36
REAL	DMSO	192.222
REAL	DMSO	58.457
REAL	DMSO	129.611
REAL	DMSO	113.895
REAL	DMSO	85.357
REAL	DMSO	123.139
REAL	DMSO	150.25
REAL	DMSO	119.727
REAL	DMSO	119
REAL	DMSO	165.923
REAL	DMSO	322.857
REAL	DMSO	384.2
REAL	DMSO	461.25
REAL	DMSO	205
REAL	DMSO	296.75
REAL	DMSO	533.889
REAL	DMSO	377.2
REAL	DMSO	152.067
REAL	DMSO	106.75
REAL	DMSO	495.611
REAL	DMSO	161.625
REAL	DMSO	154.5
REAL	DMSO	495.818
REAL	DMSO	212.462
REAL	DMSO	63.04
REAL	DMSO	190.062
REAL	DMSO	520.273
REAL	DMSO	613
REAL	DMSO	1762
REAL	DMSO	19.6
REAL	DMSO	304.909
REAL	DMSO	139.4
REAL	DMSO	248.35
REAL	DMSO	180.85
REAL	DMSO	211.694
REAL	DMSO	124.667
REAL	DMSO	106.8
REAL	DMSO	116
REAL	DMSO	143.833
REAL	DMSO	426.333
REAL	DMSO	134.929
REAL	DMSO	913.556
REAL	DMSO	375
REAL	DMSO	100.25
REAL	DMSO	729.25
REAL	DMSO	314.8
REAL	DMSO	68.947
REAL	DMSO	747.5
REAL	DMSO	202.333
REAL	DMSO	274.6
REAL	DMSO	245.111
REAL	DMSO	538.833
REAL	DMSO	116.909
REAL	DMSO	548
REAL	DMSO	504.529
REAL	DMSO	192
REAL	DMSO	122.75
REAL	DMSO	423
REAL	DMSO	386
REAL	DMSO	695
REAL	DMSO	175.125
REAL	DMSO	278
REAL	DMSO	295.294
REAL	DMSO	987.286
REAL	DMSO	186.185
REAL	DMSO	364.25
REAL	DMSO	586.222
REAL	DMSO	92.087
REAL	DMSO	182.595
REAL	DMSO	66.5
REAL	DMSO	619.714
REAL	DMSO	2412
REAL	DMSO	305
REAL	DMSO	167
REAL	DMSO	383.833
REAL	DMSO	205.2
REAL	DMSO	185.091
REAL	DMSO	54.571
REAL	DMSO	134.917
REAL	DMSO	973.667
REAL	DMSO	290.4
REAL	DMSO	219.867
REAL	DMSO	147.143
REAL	DMSO	266.929
REAL	DMSO	185.857
REAL	DMSO	95.235
REAL	DMSO	700.833
REAL	DMSO	263.429
REAL	DMSO	229
REAL	DMSO	195.9
REAL	DMSO	144.526
REAL	DMSO	423.818
REAL	DMSO	352.176
REAL	DMSO	311.05
REAL	DMSO	405.125
REAL	DMSO	770
REAL	DMSO	194.25
REAL	DMSO	534.412
REAL	DMSO	245.3
REAL	DMSO	465
REAL	DMSO	204.233
REAL	DMSO	516.667
REAL	DMSO	386.8
REAL	DMSO	307.7
REAL	DMSO	568.667
REAL	DMSO	308.917
REAL	DMSO	326.571
REAL	DMSO	190.889
REAL	DMSO	147.2
REAL	DMSO	240.615
REAL	DMSO	288.6
REAL	DMSO	263.6
REAL	DMSO	123.719
REAL	DMSO	97.889
REAL	DMSO	147.5
REAL	DMSO	591
REAL	DMSO	266.294
REAL	DMSO	205.409
REAL	DMSO	248.667
REAL	DMSO	148.789
REAL	DMSO	367.5
REAL	DMSO	123.8
REAL	DMSO	423.2
REAL	DMSO	208.2
REAL	DMSO	359.5
REAL	DMSO	348.667
REAL	DMSO	312.636
REAL	DMSO	1471
REAL	DMSO	340
REAL	DMSO	103.743
REAL	DMSO	140.182
REAL	DMSO	117.733
REAL	DMSO	136.686
REAL	DMSO	285.1
REAL	DMSO	255.333
REAL	DMSO	145.037
REAL	DMSO	58.517
REAL	DMSO	159.733
REAL	DMSO	165.125
REAL	DMSO	100.952
REAL	DMSO	92.826
REAL	DMSO	48.188
REAL	DMSO	137.235
REAL	DMSO	122.815
REAL	DMSO	245
REAL	DMSO	51.786
REAL	DMSO	204.3
REAL	DMSO	94.432
REAL	DMSO	181.7
REAL	DMSO	160.119
REAL	DMSO	91.96
REAL	DMSO	43.406
REAL	DMSO	114.488
REAL	DMSO	107.207
REAL	DMSO	101.212
REAL	DMSO	90.793
REAL	DMSO	115.88
REAL	DMSO	198.462
REAL	DMSO	219.62
REAL	DMSO	175.588
REAL	DMSO	202.469
REAL	DMSO	233.385
REAL	DMSO	291.75
REAL	DMSO	152.852
REAL	DMSO	106.688
REAL	DMSO	264.722
REAL	DMSO	239.682
REAL	DMSO	177.636
REAL	DMSO	125.846
REAL	DMSO	230.4
REAL	DMSO	205.417
REAL	DMSO	129.515
REAL	DMSO	244.438
REAL	DMSO	26.385
REAL	DMSO	318.5
REAL	DMSO	148.895
REAL	DMSO	118.44
REAL	DMSO	211.719
REAL	DMSO	112.528
REAL	DMSO	178.35
REAL	DMSO	198.393
REAL	DMSO	325.727
REAL	DMSO	336.333
REAL	DMSO	159.758
REAL	DMSO	83.16
REAL	DMSO	81.842
REAL	DMSO	236.7
REAL	DMSO	159.786
REAL	DMSO	80.18
REAL	DMSO	144.028
REAL	DMSO	52.81
REAL	DMSO	144.118
REAL	DMSO	176.303
REAL	DMSO	131.231
REAL	DMSO	168.2
REAL	DMSO	134.912
REAL	DMSO	176.8
REAL	DMSO	102
REAL	DMSO	768.333
REAL	DMSO	253.143
REAL	DMSO	11.731
REAL	DMSO	649
REAL	DMSO	186.308
REAL	DMSO	231.65
REAL	DMSO	191.361
REAL	DMSO	833.333
REAL	DMSO	152.786
REAL	DMSO	82.773
REAL	DMSO	38.556
REAL	DMSO	396.154
REAL	DMSO	78
REAL	DMSO	355.118
REAL	DMSO	895.556
REAL	DMSO	169
REAL	DMSO	170.667
REAL	DMSO	94.923
REAL	DMSO	NaN
REAL	DMSO	325.667
REAL	DMSO	611
REAL	DMSO	316.25
REAL	DMSO	171.048
REAL	DMSO	230.167
REAL	DMSO	189.636
REAL	DMSO	632.286
REAL	DMSO	302
REAL	DMSO	132.435
REAL	DMSO	136.222
REAL	DMSO	238.111
REAL	DMSO	130.5
REAL	DMSO	122.067
REAL	DMSO	254.429
REAL	DMSO	268.438
REAL	DMSO	128.5
REAL	DMSO	688.5
REAL	DMSO	235.857
REAL	DMSO	79.15
REAL	DMSO	256.471
REAL	DMSO	269
REAL	DMSO	49.375
REAL	DMSO	307.636
REAL	DMSO	106.333
REAL	DMSO	321.882
REAL	DMSO	364.083
REAL	DMSO	409.722
REAL	DMSO	175.25
REAL	DMSO	385.182
REAL	DMSO	169.032
REAL	DMSO	300.846
REAL	DMSO	139.857
REAL	DMSO	67.607
REAL	DMSO	338.143
REAL	DMSO	178
REAL	DMSO	183.833
REAL	DMSO	196.2
REAL	DMSO	105.5
REAL	DMSO	95.333
REAL	DMSO	79.414
REAL	DMSO	108.684
REAL	DMSO	96.333
REAL	DMSO	248.25
REAL	DMSO	156.303
REAL	DMSO	76.727
REAL	DMSO	181.444
REAL	DMSO	210.333
REAL	DMSO	210.19
REAL	DMSO	209.842
REAL	DMSO	232.87
REAL	DMSO	294.444
REAL	DMSO	283.4
REAL	DMSO	181.8
REAL	DMSO	201.25
REAL	DMSO	294.538
REAL	DMSO	860
REAL	DMSO	557.714
REAL	DMSO	380.333
REAL	DMSO	244.25
REAL	DMSO	228.25
REAL	DMSO	350.5
REAL	DMSO	195
REAL	DMSO	242.6
REAL	DMSO	698.667
REAL	DMSO	210.75
REAL	DMSO	71.273
REAL	DMSO	6.8
REAL	DMSO	496.909
REAL	DMSO	516.25
REAL	DMSO	43.92
REAL	DMSO	283.214
REAL	DMSO	305.333
REAL	DMSO	179.417
REAL	DMSO	240.688
REAL	DMSO	75.08
REAL	DMSO	43.391
REAL	DMSO	140.188
REAL	DMSO	95.596
REAL	DMSO	174.68
REAL	DMSO	99.348
REAL	DMSO	76.921
REAL	DMSO	109.387
REAL	DMSO	79.714
REAL	DMSO	141.643
REAL	DMSO	43.043
REAL	DMSO	108.292
REAL	DMSO	168.732
REAL	DMSO	47.119
REAL	DMSO	85.095
REAL	DMSO	138.615
REAL	DMSO	59.173
REAL	DMSO	49.922
REAL	DMSO	97.488
REAL	DMSO	109.483
REAL	DMSO	124.855
REAL	DMSO	141.368
REAL	DMSO	81.482
REAL	DMSO	148.116
REAL	DMSO	60.788
REAL	DMSO	69.537
REAL	DMSO	126.139
REAL	DMSO	185.15
REAL	DMSO	152.811
REAL	DMSO	81.2
GENERATED	DMSO	365.125
GENERATED	DMSO	211.3
GENERATED	DMSO	356.053
GENERATED	DMSO	351.467
GENERATED	DMSO	216.2
GENERATED	DMSO	252.4
GENERATED	DMSO	93.173
GENERATED	DMSO	141.235
GENERATED	DMSO	141.182
GENERATED	DMSO	159.056
GENERATED	DMSO	238.667
GENERATED	DMSO	133.118
GENERATED	DMSO	136.864
GENERATED	DMSO	178.286
GENERATED	DMSO	130.257
GENERATED	DMSO	158
GENERATED	DMSO	119.267
GENERATED	DMSO	218.375
GENERATED	DMSO	154.368
GENERATED	DMSO	118.48
GENERATED	DMSO	142.033
GENERATED	DMSO	130.079
GENERATED	DMSO	199.656
GENERATED	DMSO	116.714
GENERATED	DMSO	120.548
GENERATED	DMSO	77.357
GENERATED	DMSO	321.444
GENERATED	DMSO	149.74
GENERATED	DMSO	160.25
GENERATED	DMSO	148.714
GENERATED	DMSO	159.515
GENERATED	DMSO	161.707
GENERATED	DMSO	105.368
GENERATED	DMSO	238.273
GENERATED	DMSO	97.909
GENERATED	DMSO	165.031
GENERATED	DMSO	222.562
GENERATED	DMSO	256.429
GENERATED	DMSO	1005.67
GENERATED	DMSO	168.586
GENERATED	DMSO	227.818
GENERATED	DMSO	236.111
GENERATED	DMSO	400
GENERATED	DMSO	100.667
GENERATED	DMSO	85.364
GENERATED	DMSO	107
GENERATED	DMSO	55.325
GENERATED	DMSO	355.25
GENERATED	DMSO	154
GENERATED	DMSO	95.815
GENERATED	DMSO	37.3
GENERATED	DMSO	206
GENERATED	DMSO	157.343
GENERATED	DMSO	78.377
GENERATED	DMSO	193.353
GENERATED	DMSO	299.619
GENERATED	DMSO	121.867
GENERATED	DMSO	82.5
GENERATED	DMSO	112
GENERATED	DMSO	98.932
GENERATED	DMSO	79.18
GENERATED	DMSO	301.929
GENERATED	DMSO	168.391
GENERATED	DMSO	172.526
GENERATED	DMSO	146.185
GENERATED	DMSO	263
GENERATED	DMSO	251.37
GENERATED	DMSO	203.222
GENERATED	DMSO	203.278
GENERATED	DMSO	77.154
GENERATED	DMSO	191
GENERATED	DMSO	200.143
GENERATED	DMSO	151.462
GENERATED	DMSO	179.632
GENERATED	DMSO	82.312
GENERATED	DMSO	174.316
GENERATED	DMSO	77.551
GENERATED	DMSO	186.714
GENERATED	DMSO	55.317
GENERATED	DMSO	226.08
GENERATED	DMSO	263.4
GENERATED	DMSO	158.188
GENERATED	DMSO	65.882
GENERATED	DMSO	261.111
GENERATED	DMSO	129.391
GENERATED	DMSO	69.667
GENERATED	DMSO	259.571
GENERATED	DMSO	212.531
GENERATED	DMSO	285.471
GENERATED	DMSO	76.36
GENERATED	DMSO	295.056
GENERATED	DMSO	55.806
GENERATED	DMSO	101.385
GENERATED	DMSO	206.154
GENERATED	DMSO	972.143
GENERATED	DMSO	191.469
GENERATED	DMSO	52.841
GENERATED	DMSO	90.778
GENERATED	DMSO	270.167
GENERATED	DMSO	183.4
GENERATED	DMSO	169.833
GENERATED	DMSO	100.372
GENERATED	DMSO	47.222
GENERATED	DMSO	124.565
GENERATED	DMSO	208.6
GENERATED	DMSO	128.342
GENERATED	DMSO	89
GENERATED	DMSO	150.971
GENERATED	DMSO	425.455
GENERATED	DMSO	102.949
GENERATED	DMSO	63.523
GENERATED	DMSO	223
GENERATED	DMSO	150.333
GENERATED	DMSO	291.944
GENERATED	DMSO	114.7
GENERATED	DMSO	151.933
GENERATED	DMSO	118.4
GENERATED	DMSO	222.688
GENERATED	DMSO	75.719
GENERATED	DMSO	242.833
GENERATED	DMSO	471.143
GENERATED	DMSO	81.109
GENERATED	DMSO	137.414
GENERATED	DMSO	238.172
GENERATED	DMSO	206.267
GENERATED	DMSO	98.157
GENERATED	DMSO	239
GENERATED	DMSO	147.593
GENERATED	DMSO	106.023
GENERATED	DMSO	227.333
GENERATED	DMSO	47.625
GENERATED	DMSO	116.741
GENERATED	DMSO	317.917
GENERATED	DMSO	52.475
GENERATED	DMSO	161.885
GENERATED	DMSO	151.857
GENERATED	DMSO	150.41
GENERATED	DMSO	86.528
GENERATED	DMSO	193.931
GENERATED	DMSO	133.5
GENERATED	DMSO	81.9
GENERATED	DMSO	121.366
GENERATED	DMSO	115.222
GENERATED	DMSO	104.2
GENERATED	DMSO	281.6
GENERATED	DMSO	90.8
GENERATED	DMSO	146.893
GENERATED	DMSO	105.167
GENERATED	DMSO	148.523
GENERATED	DMSO	68
GENERATED	DMSO	223.828
GENERATED	DMSO	169.167
GENERATED	DMSO	264.167
GENERATED	DMSO	186.308
GENERATED	DMSO	175.933
GENERATED	DMSO	247.917
GENERATED	DMSO	150.536
GENERATED	DMSO	181.833
GENERATED	DMSO	113.241
GENERATED	DMSO	362.294
GENERATED	DMSO	195.375
GENERATED	DMSO	95.412
GENERATED	DMSO	328.1
GENERATED	DMSO	146.889
GENERATED	DMSO	186.174
GENERATED	DMSO	252.682
GENERATED	DMSO	428.684
GENERATED	DMSO	4.252
GENERATED	DMSO	228.057
GENERATED	DMSO	113.789
GENERATED	DMSO	88.676
GENERATED	DMSO	231.286
GENERATED	DMSO	218.769
GENERATED	DMSO	165.73
GENERATED	DMSO	233.08
GENERATED	DMSO	88.879
GENERATED	DMSO	283.158
GENERATED	DMSO	177.72
GENERATED	DMSO	144.674
GENERATED	DMSO	36.871
GENERATED	DMSO	104.39
GENERATED	DMSO	244.806
GENERATED	DMSO	253.409
GENERATED	DMSO	77.927
GENERATED	DMSO	206.074
GENERATED	DMSO	169
GENERATED	DMSO	113.909
GENERATED	DMSO	100.5
GENERATED	DMSO	121.5
GENERATED	DMSO	130.829
GENERATED	DMSO	115.882
GENERATED	DMSO	52.029
GENERATED	DMSO	129.167
GENERATED	DMSO	388.385
GENERATED	DMSO	269.6
GENERATED	DMSO	232.368
GENERATED	DMSO	139.929
GENERATED	DMSO	453.412
GENERATED	DMSO	218.963
GENERATED	DMSO	197.75
GENERATED	DMSO	180.125
GENERATED	DMSO	185.35
GENERATED	DMSO	253.031
GENERATED	DMSO	123.36
GENERATED	DMSO	216.091
GENERATED	DMSO	163.222
GENERATED	DMSO	268
GENERATED	DMSO	170.4
GENERATED	DMSO	198.593
GENERATED	DMSO	126.867
GENERATED	DMSO	97.519
GENERATED	DMSO	166.444
GENERATED	DMSO	136.087
GENERATED	DMSO	128.633
GENERATED	DMSO	170.344
GENERATED	DMSO	105.636
GENERATED	DMSO	180.5
GENERATED	DMSO	204.537
GENERATED	DMSO	107.7
GENERATED	DMSO	369.2
GENERATED	DMSO	183.5
GENERATED	DMSO	161.468
GENERATED	DMSO	273.346
GENERATED	DMSO	193.292
GENERATED	DMSO	111.333
GENERATED	DMSO	196.333
GENERATED	DMSO	436.438
GENERATED	DMSO	140.125
GENERATED	DMSO	30.955
GENERATED	DMSO	90.372
GENERATED	DMSO	50.919
GENERATED	DMSO	374.286
GENERATED	DMSO	136.921
GENERATED	DMSO	111.581
GENERATED	DMSO	86.591
GENERATED	DMSO	197.5
GENERATED	DMSO	149.909
GENERATED	DMSO	104.875
GENERATED	DMSO	156.4
GENERATED	DMSO	77.14
GENERATED	DMSO	100.195
GENERATED	DMSO	119.795
GENERATED	DMSO	119.367
GENERATED	DMSO	168.385
GENERATED	DMSO	23.379
GENERATED	DMSO	41.775
GENERATED	DMSO	121.679
GENERATED	DMSO	333.438
GENERATED	DMSO	140.275
GENERATED	DMSO	129.421
GENERATED	DMSO	127.176
GENERATED	DMSO	142.955
GENERATED	DMSO	383.792
GENERATED	DMSO	200.429
GENERATED	DMSO	301.524
GENERATED	DMSO	264.773
GENERATED	DMSO	570.125
GENERATED	DMSO	217.804
GENERATED	DMSO	183.971
GENERATED	DMSO	206.211
GENERATED	DMSO	90.042
GENERATED	DMSO	184.462
GENERATED	DMSO	541.5
GENERATED	DMSO	313.417
GENERATED	DMSO	116.667
GENERATED	DMSO	179.143
GENERATED	DMSO	178.72
GENERATED	DMSO	337.071
GENERATED	DMSO	118.676
GENERATED	DMSO	96.714
GENERATED	DMSO	68.7
GENERATED	DMSO	146.103
GENERATED	DMSO	103.07
GENERATED	DMSO	115.057
GENERATED	DMSO	206.585
GENERATED	DMSO	133.931
GENERATED	DMSO	119.25
GENERATED	DMSO	84.812
GENERATED	DMSO	141.98
GENERATED	DMSO	70.684
GENERATED	DMSO	207.615
GENERATED	DMSO	240.385
GENERATED	DMSO	77.692
GENERATED	DMSO	152.094
GENERATED	DMSO	97.431
GENERATED	DMSO	170.111
GENERATED	DMSO	269.316
GENERATED	DMSO	116.462
GENERATED	DMSO	145.942
GENERATED	DMSO	141.267
GENERATED	DMSO	155.462
GENERATED	DMSO	98.318
GENERATED	DMSO	298.5
GENERATED	DMSO	101.488
GENERATED	DMSO	73.25
GENERATED	DMSO	145.967
GENERATED	DMSO	121.2
GENERATED	DMSO	41.13
GENERATED	DMSO	199
GENERATED	DMSO	155.364
GENERATED	DMSO	224.625
GENERATED	DMSO	329.929
GENERATED	DMSO	287.25
GENERATED	DMSO	124.97
GENERATED	DMSO	108.267
GENERATED	DMSO	519.333
GENERATED	DMSO	93.632
GENERATED	DMSO	56.818
GENERATED	DMSO	78.333
GENERATED	DMSO	147.029
GENERATED	DMSO	213.5
GENERATED	DMSO	33.726
GENERATED	DMSO	166.333
GENERATED	DMSO	103.125
GENERATED	DMSO	567.5
GENERATED	DMSO	109.302
GENERATED	DMSO	548
GENERATED	DMSO	181.792
GENERATED	DMSO	317.222
GENERATED	DMSO	122.143
GENERATED	DMSO	130.6
GENERATED	DMSO	165.846
GENERATED	DMSO	72.556
GENERATED	DMSO	151.5
GENERATED	DMSO	126.044
GENERATED	DMSO	115.239
GENERATED	DMSO	74.127
GENERATED	DMSO	124.433
GENERATED	DMSO	149.474
GENERATED	DMSO	63.727
GENERATED	DMSO	108.649
GENERATED	DMSO	273.7
GENERATED	DMSO	153.375
GENERATED	DMSO	293.167
GENERATED	DMSO	197.6
GENERATED	DMSO	104.912
GENERATED	DMSO	154.2
GENERATED	DMSO	99.638
GENERATED	DMSO	140.837
GENERATED	DMSO	312.385
GENERATED	DMSO	194.25
GENERATED	DMSO	68.415
GENERATED	DMSO	200.087
GENERATED	DMSO	336.25
GENERATED	DMSO	171.16
GENERATED	DMSO	194.474
GENERATED	DMSO	101.578
GENERATED	DMSO	263.353
GENERATED	DMSO	134.514
GENERATED	DMSO	92.85
GENERATED	DMSO	140.4
GENERATED	DMSO	184.667
GENERATED	DMSO	125.784
GENERATED	DMSO	193.25
GENERATED	DMSO	108.974
GENERATED	DMSO	192
GENERATED	DMSO	83.091
GENERATED	DMSO	31.535
GENERATED	DMSO	170.5
GENERATED	DMSO	163.25
GENERATED	DMSO	290.2
GENERATED	DMSO	123.316
GENERATED	DMSO	104
GENERATED	DMSO	153.273
GENERATED	DMSO	267.895
GENERATED	DMSO	102.745
GENERATED	DMSO	130.027
GENERATED	DMSO	210.833
GENERATED	DMSO	85.231
GENERATED	DMSO	125.047
GENERATED	DMSO	207
GENERATED	DMSO	223.05
GENERATED	DMSO	165.167
GENERATED	DMSO	125.417
GENERATED	DMSO	288.556
GENERATED	DMSO	238.125
GENERATED	DMSO	297.2
GENERATED	DMSO	131.633
GENERATED	DMSO	10.955
GENERATED	DMSO	87.515
GENERATED	DMSO	132.944
GENERATED	DMSO	255
GENERATED	DMSO	279.077
GENERATED	DMSO	98.833
GENERATED	DMSO	172.154
GENERATED	DMSO	136.737
GENERATED	DMSO	61.414
GENERATED	DMSO	193.964
GENERATED	DMSO	206
GENERATED	DMSO	308.4
GENERATED	DMSO	203.375
GENERATED	DMSO	132
GENERATED	DMSO	127.259
GENERATED	DMSO	101.083
GENERATED	DMSO	255.214
GENERATED	DMSO	112.222
GENERATED	DMSO	82.29
GENERATED	DMSO	246.545
GENERATED	DMSO	236.222
GENERATED	DMSO	301.583
GENERATED	DMSO	115
GENERATED	DMSO	89.808
GENERATED	DMSO	105.895
GENERATED	DMSO	184.115
GENERATED	DMSO	226.944
GENERATED	DMSO	91.567
GENERATED	DMSO	146.5
GENERATED	DMSO	118.971
GENERATED	DMSO	176.13
GENERATED	DMSO	250.286
GENERATED	DMSO	129.375
GENERATED	DMSO	117.944
GENERATED	DMSO	135.278
GENERATED	DMSO	96.419
GENERATED	DMSO	173.483
GENERATED	DMSO	131.412
GENERATED	DMSO	277.812
GENERATED	DMSO	242.8
GENERATED	DMSO	248.308
GENERATED	DMSO	153.32
GENERATED	DMSO	162.417
GENERATED	DMSO	155.5
GENERATED	DMSO	196.36
GENERATED	DMSO	55.857
GENERATED	DMSO	114.633
GENERATED	DMSO	127.514
GENERATED	DMSO	255.871
GENERATED	DMSO	98.196
GENERATED	DMSO	151.273
GENERATED	DMSO	197.154
GENERATED	DMSO	202.154
GENERATED	DMSO	121.727
GENERATED	DMSO	121.062
GENERATED	DMSO	394.143
GENERATED	DMSO	154.15
GENERATED	DMSO	96.593
GENERATED	DMSO	246.812
GENERATED	DMSO	459.733
GENERATED	DMSO	271.4
GENERATED	DMSO	237.545
GENERATED	DMSO	176.643
GENERATED	DMSO	209.783
GENERATED	DMSO	203.231
GENERATED	DMSO	119.167
GENERATED	DMSO	305.286
GENERATED	DMSO	139.625
GENERATED	DMSO	196.625
GENERATED	DMSO	98.625
GENERATED	DMSO	283.538
GENERATED	DMSO	71.125
GENERATED	DMSO	118.25
GENERATED	DMSO	179.5
GENERATED	DMSO	364.375
GENERATED	DMSO	149.789
GENERATED	DMSO	287.105
GENERATED	DMSO	51
GENERATED	DMSO	157.545
GENERATED	DMSO	122.312
GENERATED	DMSO	244.4
GENERATED	DMSO	270.286
GENERATED	DMSO	93.057
GENERATED	DMSO	179.115
GENERATED	DMSO	256.32
GENERATED	DMSO	205.455
GENERATED	DMSO	68.786
GENERATED	DMSO	129.111
GENERATED	DMSO	155.733
GENERATED	DMSO	135.25
GENERATED	DMSO	31.654
GENERATED	DMSO	203.1
GENERATED	DMSO	97.476
GENERATED	DMSO	224.308
GENERATED	DMSO	131.143
GENERATED	DMSO	129.583
GENERATED	DMSO	135.38
GENERATED	DMSO	129.333
GENERATED	DMSO	196.565
GENERATED	DMSO	144.2
GENERATED	DMSO	64.263
GENERATED	DMSO	114.373
GENERATED	DMSO	247.167
GENERATED	DMSO	174.455
GENERATED	DMSO	178.375
GENERATED	DMSO	150.444
GENERATED	DMSO	71.154
GENERATED	DMSO	90.912
GENERATED	DMSO	190.429
GENERATED	DMSO	122.524
GENERATED	DMSO	179.462
GENERATED	DMSO	153.818
GENERATED	DMSO	254.417
GENERATED	DMSO	140.515
GENERATED	DMSO	41.07
GENERATED	DMSO	250.833
GENERATED	DMSO	309.467
GENERATED	DMSO	283.167
GENERATED	DMSO	336.882
GENERATED	DMSO	196.486
GENERATED	DMSO	214.824
GENERATED	DMSO	271.312
GENERATED	DMSO	146.727
GENERATED	DMSO	98.132
GENERATED	DMSO	131.756
GENERATED	DMSO	682.3
GENERATED	DMSO	162.056
GENERATED	DMSO	139.757
GENERATED	DMSO	504.833
GENERATED	DMSO	282.889
GENERATED	DMSO	184.226
GENERATED	DMSO	184.464
GENERATED	DMSO	41.309
GENERATED	DMSO	86.176
GENERATED	DMSO	108.92
GENERATED	DMSO	164.062
GENERATED	DMSO	89.508
GENERATED	DMSO	344.938
GENERATED	DMSO	151.909
GENERATED	DMSO	11.299
GENERATED	DMSO	99.161
GENERATED	DMSO	123.519
GENERATED	DMSO	70.633
GENERATED	DMSO	221.207
GENERATED	DMSO	204.143
GENERATED	DMSO	283.812
GENERATED	DMSO	76.121
GENERATED	DMSO	177.538
GENERATED	DMSO	161
GENERATED	DMSO	170.5
GENERATED	DMSO	214.533
GENERATED	DMSO	197.759
GENERATED	DMSO	203.964
GENERATED	DMSO	312.727
GENERATED	DMSO	112.733
GENERATED	DMSO	111.182
GENERATED	DMSO	9.452
GENERATED	DMSO	168.839
GENERATED	DMSO	130.71
GENERATED	DMSO	206.048
GENERATED	DMSO	612.778
GENERATED	DMSO	288.167
GENERATED	DMSO	180.613
GENERATED	DMSO	235.297
GENERATED	DMSO	319.2
GENERATED	DMSO	284.625
GENERATED	DMSO	134.3
GENERATED	DMSO	181.864
GENERATED	DMSO	166.519
GENERATED	DMSO	137.923
GENERATED	DMSO	117
GENERATED	DMSO	95.311
GENERATED	DMSO	90.875
GENERATED	DMSO	278.458
GENERATED	DMSO	114.023
GENERATED	DMSO	89.788
GENERATED	DMSO	85.522
GENERATED	DMSO	154.92
GENERATED	DMSO	42.043
GENERATED	DMSO	283.125
GENERATED	DMSO	522
GENERATED	DMSO	196.685
GENERATED	DMSO	246.36
GENERATED	DMSO	126.676
GENERATED	DMSO	107.273
GENERATED	DMSO	193.412
GENERATED	DMSO	394.111
GENERATED	DMSO	150.31
GENERATED	DMSO	176.917
GENERATED	DMSO	174.25
GENERATED	DMSO	90.241
GENERATED	DMSO	167.25
GENERATED	DMSO	141.517
GENERATED	DMSO	299.792
GENERATED	DMSO	134.8
GENERATED	DMSO	101.083
GENERATED	DMSO	113.659
GENERATED	DMSO	168.529
GENERATED	DMSO	69.119
GENERATED	DMSO	194.4
GENERATED	DMSO	85.405
GENERATED	DMSO	77.958
GENERATED	DMSO	156.865
GENERATED	DMSO	212.818
GENERATED	DMSO	36.5
GENERATED	DMSO	451.625
GENERATED	DMSO	372.5
GENERATED	DMSO	214.103
GENERATED	DMSO	60.6
GENERATED	DMSO	297.429
GENERATED	DMSO	493.5
GENERATED	DMSO	64.933
GENERATED	DMSO	239
GENERATED	DMSO	237.583
GENERATED	DMSO	165.696
GENERATED	DMSO	312.25
GENERATED	DMSO	195.143
GENERATED	DMSO	129.036
GENERATED	DMSO	240.92
GENERATED	DMSO	124.214
GENERATED	DMSO	195.194
GENERATED	DMSO	186.05
GENERATED	DMSO	108.839
GENERATED	DMSO	212.667
GENERATED	DMSO	115.23
GENERATED	DMSO	283.667
GENERATED	DMSO	89.194
GENERATED	DMSO	147.829
GENERATED	DMSO	145.964
GENERATED	DMSO	65.486
GENERATED	DMSO	157.35
GENERATED	DMSO	305.125
GENERATED	DMSO	195
GENERATED	DMSO	525.333
GENERATED	DMSO	145.708
GENERATED	DMSO	82.797
GENERATED	DMSO	110.824
GENERATED	DMSO	142.857
GENERATED	DMSO	165.75
GENERATED	DMSO	135.382
GENERATED	DMSO	227.909
GENERATED	DMSO	26.148
GENERATED	DMSO	157.188
GENERATED	DMSO	61.333
GENERATED	DMSO	154.389
GENERATED	DMSO	136.389
GENERATED	DMSO	254.4
GENERATED	DMSO	88.654
GENERATED	DMSO	275.429
GENERATED	DMSO	397.261
GENERATED	DMSO	176.591
GENERATED	DMSO	93.062
GENERATED	DMSO	170
GENERATED	DMSO	178.538
GENERATED	DMSO	206.077
GENERATED	DMSO	74.764
GENERATED	DMSO	179.964
GENERATED	DMSO	120.212
GENERATED	DMSO	199.286
GENERATED	DMSO	74.156
GENERATED	DMSO	166.333
GENERATED	DMSO	58.512
GENERATED	DMSO	324.8
GENERATED	DMSO	122.136
GENERATED	DMSO	169.815
GENERATED	DMSO	101.326
GENERATED	DMSO	83.39
GENERATED	DMSO	236.222
GENERATED	DMSO	326.286
GENERATED	DMSO	244.091
GENERATED	DMSO	131.356
GENERATED	DMSO	186.8
GENERATED	DMSO	201.094
GENERATED	DMSO	74.353
GENERATED	DMSO	105.576
GENERATED	DMSO	196.75
GENERATED	DMSO	125.911
GENERATED	DMSO	264.778
GENERATED	DMSO	124.778
GENERATED	DMSO	244.167
GENERATED	DMSO	138.08
GENERATED	DMSO	303.333
GENERATED	DMSO	212.867
GENERATED	DMSO	454
GENERATED	DMSO	192.062
GENERATED	DMSO	287.4
GENERATED	DMSO	47.071
GENERATED	DMSO	151.8
GENERATED	DMSO	143.182
GENERATED	DMSO	491.615
GENERATED	DMSO	31.438
GENERATED	DMSO	124.286
GENERATED	DMSO	33
GENERATED	DMSO	139.109
GENERATED	DMSO	193.857
GENERATED	DMSO	429.364
GENERATED	DMSO	171.636
GENERATED	DMSO	121.865
GENERATED	DMSO	71.259
GENERATED	DMSO	139.923
GENERATED	DMSO	137.667
GENERATED	DMSO	135.6
GENERATED	DMSO	246.294
GENERATED	DMSO	82.455
GENERATED	DMSO	341.857
GENERATED	DMSO	191.31
GENERATED	DMSO	239.3
GENERATED	DMSO	177.8
GENERATED	DMSO	181.079
GENERATED	DMSO	256.933
GENERATED	DMSO	119.727
GENERATED	DMSO	262.444
GENERATED	DMSO	143.429
GENERATED	DMSO	70.219
GENERATED	DMSO	152.92
GENERATED	DMSO	123.771
GENERATED	DMSO	135.605
GENERATED	DMSO	73.706
GENERATED	DMSO	209.316
GENERATED	DMSO	200.136
GENERATED	DMSO	158.971
GENERATED	DMSO	142.475
GENERATED	DMSO	112.577
GENERATED	DMSO	42.448
GENERATED	DMSO	232.5
GENERATED	DMSO	123.333
GENERATED	DMSO	160.781
GENERATED	DMSO	131.303
GENERATED	DMSO	103.357
GENERATED	DMSO	133.182
GENERATED	DMSO	153.316
GENERATED	DMSO	111.683
GENERATED	DMSO	326.533
GENERATED	DMSO	90.588
GENERATED	DMSO	303.526
GENERATED	DMSO	216.714
GENERATED	DMSO	116.194
GENERATED	DMSO	202.897
GENERATED	DMSO	529.867
GENERATED	DMSO	213.314
GENERATED	DMSO	80.49
GENERATED	DMSO	94.409
GENERATED	DMSO	157.059
GENERATED	DMSO	159.636
GENERATED	DMSO	315.619
GENERATED	DMSO	121.543
GENERATED	DMSO	162.75
GENERATED	DMSO	193.067
GENERATED	DMSO	97.714
GENERATED	DMSO	105.538
GENERATED	DMSO	223.6
GENERATED	DMSO	109.48
GENERATED	DMSO	115.974
GENERATED	DMSO	274.824
GENERATED	DMSO	146.154
GENERATED	DMSO	103.067
GENERATED	DMSO	91.828
GENERATED	DMSO	196.2
GENERATED	DMSO	306.875
GENERATED	DMSO	58.815
GENERATED	DMSO	95.882
GENERATED	DMSO	89.103
GENERATED	DMSO	201.158
GENERATED	DMSO	142.547
GENERATED	DMSO	174.607
GENERATED	DMSO	366.833
GENERATED	DMSO	111
GENERATED	DMSO	157.741
GENERATED	DMSO	117.143
GENERATED	DMSO	95.333
GENERATED	DMSO	124.25
GENERATED	DMSO	226.538
GENERATED	DMSO	143.1
GENERATED	DMSO	123.5
GENERATED	DMSO	58.875
GENERATED	DMSO	161.86
GENERATED	DMSO	172.612
GENERATED	DMSO	146.488
GENERATED	DMSO	94.135
GENERATED	DMSO	181.824
GENERATED	DMSO	89
GENERATED	DMSO	269
GENERATED	DMSO	274.846
GENERATED	DMSO	96.353
GENERATED	DMSO	173.154
GENERATED	DMSO	119.842
GENERATED	DMSO	227.7
GENERATED	DMSO	299.571
GENERATED	DMSO	134.088
GENERATED	DMSO	148.2
GENERATED	DMSO	90.625
GENERATED	DMSO	253.941
GENERATED	DMSO	257.269
GENERATED	DMSO	103.31
GENERATED	DMSO	40.077
GENERATED	DMSO	48.85
GENERATED	DMSO	80.727
GENERATED	DMSO	254.579
GENERATED	DMSO	141.263
GENERATED	DMSO	156
GENERATED	DMSO	207.391
GENERATED	DMSO	98.281
GENERATED	DMSO	164
GENERATED	DMSO	105.731
GENERATED	DMSO	195
GENERATED	DMSO	139.4
GENERATED	DMSO	386.211
GENERATED	DMSO	509.4
GENERATED	DMSO	98.812
GENERATED	DMSO	193.033
GENERATED	DMSO	194.516
GENERATED	DMSO	139.389
GENERATED	DMSO	237.5
GENERATED	DMSO	299.3
GENERATED	DMSO	357.857
GENERATED	DMSO	102.5
GENERATED	DMSO	528.444
GENERATED	DMSO	132.636
GENERATED	DMSO	178.167
GENERATED	DMSO	79.899
GENERATED	DMSO	401.857
GENERATED	DMSO	96.511
GENERATED	DMSO	73.703
GENERATED	DMSO	200.077
GENERATED	DMSO	178.192
GENERATED	DMSO	55.054
GENERATED	DMSO	61.833
GENERATED	DMSO	178.565
GENERATED	DMSO	266.375
GENERATED	DMSO	154.143
GENERATED	DMSO	444.75
GENERATED	DMSO	244.211
GENERATED	DMSO	160.368
GENERATED	DMSO	146.118
GENERATED	DMSO	203.321
GENERATED	DMSO	78.943
GENERATED	DMSO	122.108
GENERATED	DMSO	226.25
GENERATED	DMSO	74.8
GENERATED	DMSO	173.955
GENERATED	DMSO	63.333
GENERATED	DMSO	175.133
GENERATED	DMSO	79.767
GENERATED	DMSO	101.856
GENERATED	DMSO	184.05
GENERATED	DMSO	627.636
GENERATED	DMSO	131.962
GENERATED	DMSO	122.455
GENERATED	DMSO	198.683
GENERATED	DMSO	584.3
GENERATED	DMSO	179.128
GENERATED	DMSO	80.5
GENERATED	DMSO	64.714
GENERATED	DMSO	278.469
GENERATED	DMSO	191.8
GENERATED	DMSO	192.5
GENERATED	DMSO	153.5
GENERATED	DMSO	125.703
GENERATED	DMSO	376.2
GENERATED	DMSO	267
GENERATED	DMSO	215.25
GENERATED	DMSO	55.451
GENERATED	DMSO	57.75
GENERATED	DMSO	176.846
GENERATED	DMSO	71.024
GENERATED	DMSO	101.8
GENERATED	DMSO	251.5
GENERATED	DMSO	122.682
GENERATED	DMSO	199.222
GENERATED	DMSO	135.188
GENERATED	DMSO	133.667
GENERATED	DMSO	143.5
GENERATED	DMSO	118.065
GENERATED	DMSO	219.314
GENERATED	DMSO	120.068
GENERATED	DMSO	106.579
GENERATED	DMSO	268.25
GENERATED	DMSO	189.385
GENERATED	DMSO	49.179
GENERATED	DMSO	98.444
GENERATED	DMSO	91.476
GENERATED	DMSO	225.875
GENERATED	DMSO	132.471
GENERATED	DMSO	378.833
GENERATED	DMSO	250.5
GENERATED	DMSO	175.179
GENERATED	DMSO	130.909
GENERATED	DMSO	94.544
GENERATED	DMSO	118.606
GENERATED	DMSO	74.947
GENERATED	DMSO	174.111
GENERATED	DMSO	68.75
GENERATED	DMSO	140.229
GENERATED	DMSO	128.275
GENERATED	DMSO	332.083
GENERATED	DMSO	146.066
GENERATED	DMSO	380.393
GENERATED	DMSO	622.444
GENERATED	DMSO	110.13
GENERATED	DMSO	102.71
GENERATED	DMSO	198.857
GENERATED	DMSO	115.8
GENERATED	DMSO	318.167
GENERATED	DMSO	67.667
GENERATED	DMSO	148
GENERATED	DMSO	108.114
GENERATED	DMSO	124.409
GENERATED	DMSO	625
GENERATED	DMSO	110.824
GENERATED	DMSO	76.095
GENERATED	DMSO	90.121
GENERATED	DMSO	120.286
GENERATED	DMSO	143.771
GENERATED	DMSO	204.241
GENERATED	DMSO	84.977
GENERATED	DMSO	65.069
GENERATED	DMSO	161.552
GENERATED	DMSO	119.579
GENERATED	DMSO	355.25
GENERATED	DMSO	162.324
GENERATED	DMSO	47.58
GENERATED	DMSO	140.409
GENERATED	DMSO	191.308
GENERATED	DMSO	120.317
GENERATED	DMSO	211.56
GENERATED	DMSO	58.957
GENERATED	DMSO	157.938
GENERATED	DMSO	176.526
GENERATED	DMSO	267.7
GENERATED	DMSO	123.118
GENERATED	DMSO	63.538
GENERATED	DMSO	138.105
GENERATED	DMSO	131.25
GENERATED	DMSO	137.5
GENERATED	DMSO	382.556
GENERATED	DMSO	306.667
GENERATED	DMSO	182.542
GENERATED	DMSO	220.286
GENERATED	DMSO	238
GENERATED	DMSO	636
GENERATED	DMSO	64.597
GENERATED	DMSO	121.385
GENERATED	DMSO	330.632
GENERATED	DMSO	259.581
GENERATED	DMSO	204.304
GENERATED	DMSO	156.857
GENERATED	DMSO	156.062
GENERATED	DMSO	158
GENERATED	DMSO	522.4
GENERATED	DMSO	303.5
GENERATED	DMSO	58
GENERATED	DMSO	439.714
GENERATED	DMSO	93.556
GENERATED	DMSO	174.5
GENERATED	DMSO	181.667
GENERATED	DMSO	171.389
GENERATED	DMSO	710.4
GENERATED	DMSO	245.75
GENERATED	DMSO	152.17
GENERATED	DMSO	60.794
GENERATED	DMSO	101.316
GENERATED	DMSO	343
GENERATED	DMSO	139
GENERATED	DMSO	164.571
GENERATED	DMSO	246.8
GENERATED	DMSO	255.938
GENERATED	DMSO	229.368
GENERATED	DMSO	148.857
GENERATED	DMSO	65.667
GENERATED	DMSO	216.308
GENERATED	DMSO	251.214
GENERATED	DMSO	193.576
GENERATED	DMSO	100.72
GENERATED	DMSO	258
GENERATED	DMSO	202.261
GENERATED	DMSO	24.02
GENERATED	DMSO	36.366
GENERATED	DMSO	116.231
GENERATED	DMSO	104.8
GENERATED	DMSO	486.667
GENERATED	DMSO	195.333
GENERATED	DMSO	118.438
GENERATED	DMSO	205.903
GENERATED	DMSO	253.731
GENERATED	DMSO	163.5
GENERATED	DMSO	90.047
GENERATED	DMSO	231.533
GENERATED	DMSO	227
GENERATED	DMSO	111.684
GENERATED	DMSO	201.12
GENERATED	DMSO	15.105
GENERATED	DMSO	210.471
GENERATED	DMSO	231.68
GENERATED	DMSO	105.357
GENERATED	DMSO	225.308
GENERATED	DMSO	508
GENERATED	DMSO	132.618
GENERATED	DMSO	398
GENERATED	DMSO	377
GENERATED	DMSO	98.842
GENERATED	DMSO	113.609
GENERATED	DMSO	137.577
GENERATED	DMSO	11.171
GENERATED	DMSO	141.75
GENERATED	DMSO	103.969
GENERATED	DMSO	138.571
GENERATED	DMSO	137.6
GENERATED	DMSO	121.3
GENERATED	DMSO	86.37
GENERATED	DMSO	130.597
GENERATED	DMSO	137.163
GENERATED	DMSO	106.222
GENERATED	DMSO	214.692
GENERATED	DMSO	180.867
GENERATED	DMSO	125.914
GENERATED	DMSO	128.395
GENERATED	DMSO	385.455
GENERATED	DMSO	155.188
GENERATED	DMSO	238.826
GENERATED	DMSO	207.607
[truncated: 2,003 more rows]

## Sheet: Figure 1.D Raw Data
data	condition	green cell/nucleus ratio
REAL	DMSO	1.11435
REAL	DMSO	1.38025
REAL	DMSO	0.9221
REAL	DMSO	1.11435
REAL	DMSO	0.92275
REAL	DMSO	1.2855
REAL	DMSO	0.9013
REAL	DMSO	1.4402
REAL	DMSO	1.1347
REAL	DMSO	1.1772
REAL	DMSO	0.9948
REAL	DMSO	0.5093
REAL	DMSO	0.98945
REAL	DMSO	1.3785
REAL	DMSO	1.3718
REAL	DMSO	0.8358
REAL	DMSO	0.97895
REAL	DMSO	1.2156
REAL	DMSO	1.43115
REAL	DMSO	1.03343
REAL	DMSO	1.1232
REAL	DMSO	0.919225
REAL	DMSO	1.03545
REAL	DMSO	1.1421
REAL	DMSO	1.07055
REAL	DMSO	1.0439
REAL	DMSO	1.5144
REAL	DMSO	1.1172
REAL	DMSO	1.12526
REAL	DMSO	2.1745
REAL	DMSO	1.13615
REAL	DMSO	0.748
REAL	DMSO	1.22467
REAL	DMSO	1.1791
REAL	DMSO	1.1064
REAL	DMSO	0.919467
REAL	DMSO	1.23295
REAL	DMSO	1.1514
REAL	DMSO	1.12365
REAL	DMSO	1.24995
REAL	DMSO	0.9842
REAL	DMSO	1.3327
REAL	DMSO	1.2966
REAL	DMSO	1.1656
REAL	DMSO	1.0601
REAL	DMSO	1.27593
REAL	DMSO	1.39315
REAL	DMSO	1.2337
REAL	DMSO	1.40005
REAL	DMSO	1.3583
REAL	DMSO	1.2114
REAL	DMSO	1.09195
REAL	DMSO	1.3573
REAL	DMSO	1.11133
REAL	DMSO	1.2656
REAL	DMSO	1.1817
REAL	DMSO	1.1262
REAL	DMSO	1.325
REAL	DMSO	1.23825
REAL	DMSO	1.5702
REAL	DMSO	1.1356
REAL	DMSO	0.6734
REAL	DMSO	0.98865
REAL	DMSO	0.99285
REAL	DMSO	0.93315
REAL	DMSO	1.1237
REAL	DMSO	0.9905
REAL	DMSO	1.25605
REAL	DMSO	1.193
REAL	DMSO	0.50955
REAL	DMSO	1.04167
REAL	DMSO	0.6452
REAL	DMSO	1.09222
REAL	DMSO	1.0184
REAL	DMSO	1.07505
REAL	DMSO	0.8925
REAL	DMSO	1.19465
REAL	DMSO	1.1366
REAL	DMSO	1.08524
REAL	DMSO	0.509633
REAL	DMSO	0.5965
REAL	DMSO	1.35515
REAL	DMSO	1.3826
REAL	DMSO	0.87495
REAL	DMSO	1.36213
REAL	DMSO	0.5648
REAL	DMSO	1.6068
REAL	DMSO	0.329
REAL	DMSO	1.214
REAL	DMSO	1.4117
REAL	DMSO	1.2867
REAL	DMSO	1.5469
REAL	DMSO	1.0316
REAL	DMSO	1.4646
REAL	DMSO	0.913033
REAL	DMSO	1.368
REAL	DMSO	0.934967
REAL	DMSO	1.06828
REAL	DMSO	1.1999
REAL	DMSO	0.98075
REAL	DMSO	0.944
REAL	DMSO	0.8951
REAL	DMSO	1.28493
REAL	DMSO	1.15197
REAL	DMSO	1.30505
REAL	DMSO	1.2941
REAL	DMSO	1.27555
REAL	DMSO	1.31567
REAL	DMSO	1.32565
REAL	DMSO	1.07757
REAL	DMSO	1.20612
REAL	DMSO	0.711
REAL	DMSO	1.25823
REAL	DMSO	1.45138
REAL	DMSO	1.30006
REAL	DMSO	1.44495
REAL	DMSO	1.236
REAL	DMSO	1.25343
REAL	DMSO	1.4042
REAL	DMSO	1.1731
REAL	DMSO	1.28755
REAL	DMSO	1.31095
REAL	DMSO	1.5652
REAL	DMSO	1.3723
REAL	DMSO	0.904
REAL	DMSO	1.0333
REAL	DMSO	0.5432
REAL	DMSO	1.4021
REAL	DMSO	1.5157
REAL	DMSO	0.2842
REAL	DMSO	0.9982
REAL	DMSO	0.8262
REAL	DMSO	1.6146
REAL	DMSO	0.72125
REAL	DMSO	0.8889
REAL	DMSO	0.76545
REAL	DMSO	0.73945
REAL	DMSO	0.848867
REAL	DMSO	1.2413
REAL	DMSO	0.885967
REAL	DMSO	0.5888
REAL	DMSO	1.1868
REAL	DMSO	1.5362
REAL	DMSO	0.82385
REAL	DMSO	1.1497
REAL	DMSO	0.6207
REAL	DMSO	1.01863
REAL	DMSO	0.8794
REAL	DMSO	1.07027
REAL	DMSO	0.7345
REAL	DMSO	0.8173
REAL	DMSO	1.28165
REAL	DMSO	1.0958
REAL	DMSO	1.0315
REAL	DMSO	1.3049
REAL	DMSO	0.88435
REAL	DMSO	1.1253
REAL	DMSO	1.1265
REAL	DMSO	1.16415
REAL	DMSO	1.2305
REAL	DMSO	1.10425
REAL	DMSO	1.12587
REAL	DMSO	0.7765
REAL	DMSO	1.10255
REAL	DMSO	0.6247
REAL	DMSO	1.0996
REAL	DMSO	1.0404
REAL	DMSO	0.75255
REAL	DMSO	0.7373
REAL	DMSO	1.0594
REAL	DMSO	1.1542
REAL	DMSO	0.802567
REAL	DMSO	1.1372
REAL	DMSO	0.9084
REAL	DMSO	1.3055
REAL	DMSO	1.0423
REAL	DMSO	1.31395
REAL	DMSO	0.91335
REAL	DMSO	1.16173
REAL	DMSO	0.9522
REAL	DMSO	1.3199
REAL	DMSO	0.6522
REAL	DMSO	1.1234
REAL	DMSO	0.9883
REAL	DMSO	1.5807
REAL	DMSO	1.468
REAL	DMSO	1.21505
REAL	DMSO	1.3767
REAL	DMSO	1.27533
REAL	DMSO	1.34575
REAL	DMSO	1.15383
REAL	DMSO	1.35995
REAL	DMSO	1.13933
REAL	DMSO	1.1964
REAL	DMSO	1.1419
REAL	DMSO	1.3079
REAL	DMSO	1.319
REAL	DMSO	0.987933
REAL	DMSO	1.0102
REAL	DMSO	1.116
REAL	DMSO	1.3872
REAL	DMSO	1.2011
REAL	DMSO	1.07805
REAL	DMSO	1.3948
REAL	DMSO	0.994
REAL	DMSO	1.07755
REAL	DMSO	0.7585
REAL	DMSO	0.8748
REAL	DMSO	1.1564
REAL	DMSO	1.0867
REAL	DMSO	0.7338
REAL	DMSO	1.1253
REAL	DMSO	1.17595
REAL	DMSO	1.1618
REAL	DMSO	1.127
REAL	DMSO	0.6943
REAL	DMSO	1.17583
REAL	DMSO	0.74465
REAL	DMSO	0.76545
REAL	DMSO	1.09203
REAL	DMSO	1.2965
REAL	DMSO	1.23975
REAL	DMSO	1.27743
REAL	DMSO	0.9506
REAL	DMSO	0.8743
REAL	DMSO	1.1804
REAL	DMSO	0.5737
REAL	DMSO	1.09565
REAL	DMSO	0.9184
REAL	DMSO	1.38667
REAL	DMSO	1.1483
REAL	DMSO	1.31677
REAL	DMSO	0.6098
REAL	DMSO	1.2227
REAL	DMSO	1.5853
REAL	DMSO	1.4347
REAL	DMSO	1.1895
REAL	DMSO	1.087
REAL	DMSO	0.9562
REAL	DMSO	1.27715
REAL	DMSO	0.6328
REAL	DMSO	0.6434
REAL	DMSO	1.0992
REAL	DMSO	0.82055
REAL	DMSO	0.989133
REAL	DMSO	1.2699
REAL	DMSO	0.808
REAL	DMSO	1.1987
REAL	DMSO	0.7055
REAL	DMSO	1.3292
REAL	DMSO	1.0701
REAL	DMSO	1.17037
REAL	DMSO	1.206
REAL	DMSO	1.206
REAL	DMSO	1.25637
REAL	DMSO	1.21185
REAL	DMSO	0.9321
REAL	DMSO	0.660367
REAL	DMSO	0.7876
REAL	DMSO	1.0762
REAL	DMSO	0.252
REAL	DMSO	1.4664
REAL	DMSO	1.2367
REAL	DMSO	1.0261
REAL	DMSO	0.5249
REAL	DMSO	0.7334
REAL	DMSO	1.1529
REAL	DMSO	1.04133
REAL	DMSO	0.9781
REAL	DMSO	0.4718
REAL	DMSO	1.1759
REAL	DMSO	0.6508
REAL	DMSO	0.6622
REAL	DMSO	0.8
REAL	DMSO	1.18203
REAL	DMSO	0.65965
REAL	DMSO	1.0463
REAL	DMSO	1.41807
REAL	DMSO	0.4324
REAL	DMSO	0.8476
REAL	DMSO	1.0361
REAL	DMSO	1.22065
REAL	DMSO	1.5067
REAL	DMSO	1.0353
REAL	DMSO	0.6291
REAL	DMSO	0.453
REAL	DMSO	0.7427
REAL	DMSO	0.5172
REAL	DMSO	0.6835
REAL	DMSO	0.7767
REAL	DMSO	0.6494
REAL	DMSO	0.8698
REAL	DMSO	0.3797
REAL	DMSO	0.51815
REAL	DMSO	1.09755
REAL	DMSO	0.6825
REAL	DMSO	0.4235
REAL	DMSO	1.1842
REAL	DMSO	1.0574
REAL	DMSO	0.6801
REAL	DMSO	0.7693
REAL	DMSO	0.7944
REAL	DMSO	0.8011
REAL	DMSO	0.5346
REAL	DMSO	0.7987
REAL	DMSO	1.1488
REAL	DMSO	0.9666
REAL	DMSO	1.28815
REAL	DMSO	1.2627
REAL	DMSO	1.24155
REAL	DMSO	0.93595
REAL	DMSO	0.8002
REAL	DMSO	0.9657
REAL	DMSO	1.5
REAL	DMSO	1.3734
REAL	DMSO	0.95385
REAL	DMSO	1.22065
REAL	DMSO	1.24065
REAL	DMSO	0.9538
REAL	DMSO	1.41195
REAL	DMSO	0.9209
REAL	DMSO	1.3628
REAL	DMSO	1.0446
REAL	DMSO	0.2764
REAL	DMSO	1.49597
REAL	DMSO	1.2652
REAL	DMSO	1.45765
REAL	DMSO	0.5178
REAL	DMSO	1.1294
REAL	DMSO	1.2617
REAL	DMSO	1.4252
REAL	DMSO	1.34975
REAL	DMSO	1.0733
REAL	DMSO	1.22215
REAL	DMSO	1.2116
REAL	DMSO	1.19078
REAL	DMSO	1.32815
REAL	DMSO	1.1867
REAL	DMSO	1.18137
REAL	DMSO	1.2179
REAL	DMSO	1.18205
REAL	DMSO	1.0407
REAL	DMSO	0.954733
REAL	DMSO	1.3782
REAL	DMSO	0.96325
REAL	DMSO	0.8658
REAL	DMSO	1.30787
REAL	DMSO	1.0528
REAL	DMSO	1.37548
REAL	DMSO	1.34756
REAL	DMSO	0.9453
REAL	DMSO	0.9626
REAL	DMSO	0.7207
REAL	DMSO	1.31593
REAL	DMSO	1.1254
REAL	DMSO	1.10485
REAL	DMSO	0.881
REAL	DMSO	1.1158
REAL	DMSO	1.21725
REAL	DMSO	0.5535
REAL	DMSO	1.0504
REAL	DMSO	0.7156
REAL	DMSO	0.912
REAL	DMSO	1.6014
REAL	DMSO	1.3206
REAL	DMSO	1.3514
REAL	DMSO	1.3589
REAL	DMSO	1.5521
REAL	DMSO	1.7813
REAL	DMSO	1.3328
REAL	DMSO	1.1132
REAL	DMSO	1.0498
REAL	DMSO	1.30393
REAL	DMSO	1.1379
REAL	DMSO	1.1901
REAL	DMSO	1.1002
REAL	DMSO	1.12723
REAL	DMSO	0.92395
REAL	DMSO	1.31566
REAL	DMSO	1.01604
REAL	DMSO	1.3226
REAL	DMSO	1.22088
REAL	DMSO	1.1413
REAL	DMSO	0.92436
REAL	DMSO	1.2222
REAL	DMSO	1.0087
REAL	DMSO	1.53397
REAL	DMSO	0.94565
REAL	DMSO	1.22517
REAL	DMSO	1.298
REAL	DMSO	0.9519
REAL	DMSO	0.5626
REAL	DMSO	0.7527
REAL	DMSO	0.73855
REAL	DMSO	0.6549
REAL	DMSO	0.992
REAL	DMSO	1.12735
REAL	DMSO	1.2033
REAL	DMSO	1.20765
REAL	DMSO	1.264
REAL	DMSO	1.15017
REAL	DMSO	1.20165
REAL	DMSO	1.1276
REAL	DMSO	1.30945
REAL	DMSO	0.99525
REAL	DMSO	1.0819
REAL	DMSO	1.3441
REAL	DMSO	1.17925
REAL	DMSO	1.1929
REAL	DMSO	1.3037
REAL	DMSO	1.51665
REAL	DMSO	1.1881
REAL	DMSO	1.1526
REAL	DMSO	1.36905
REAL	DMSO	1.4482
REAL	DMSO	1.33155
REAL	DMSO	1.2431
REAL	DMSO	0.7882
REAL	DMSO	1.07365
REAL	DMSO	1.23815
REAL	DMSO	0.4433
REAL	DMSO	1.02543
REAL	DMSO	1.3036
REAL	DMSO	1.17395
REAL	DMSO	1.3653
REAL	DMSO	1.4628
REAL	DMSO	1.04615
REAL	DMSO	1.457
REAL	DMSO	1.14473
REAL	DMSO	1.4408
REAL	DMSO	0.974567
REAL	DMSO	0.80865
REAL	DMSO	1.17057
REAL	DMSO	1.5675
REAL	DMSO	1.20523
REAL	DMSO	1.2088
REAL	DMSO	1.3939
REAL	DMSO	1.00803
REAL	DMSO	1.20803
REAL	DMSO	1.06535
REAL	DMSO	1.3808
REAL	DMSO	1.29903
REAL	DMSO	1.35433
REAL	DMSO	1.05353
REAL	DMSO	1.20585
REAL	DMSO	1.1192
REAL	DMSO	1.38183
REAL	DMSO	1.2741
REAL	DMSO	0.79
REAL	DMSO	1.3036
REAL	DMSO	0.886
REAL	DMSO	1.18197
REAL	DMSO	1.39205
REAL	DMSO	1.0749
REAL	DMSO	1.09288
REAL	DMSO	0.7086
REAL	DMSO	0.993967
REAL	DMSO	1.3722
REAL	DMSO	1.4218
REAL	DMSO	1.32387
REAL	DMSO	1.2698
REAL	DMSO	1.27793
REAL	DMSO	1.289
REAL	DMSO	1.0793
REAL	DMSO	1.2286
REAL	DMSO	1.3033
REAL	DMSO	1.25957
REAL	DMSO	1.1817
REAL	DMSO	0.8879
REAL	DMSO	1.26862
REAL	DMSO	1.12135
REAL	DMSO	0.8577
REAL	DMSO	1.15507
REAL	DMSO	1.18715
REAL	DMSO	1.0423
REAL	DMSO	1.119
REAL	DMSO	1.1721
REAL	DMSO	1.24583
REAL	DMSO	0.8034
REAL	DMSO	0.8176
REAL	DMSO	0.89975
REAL	DMSO	1.3673
REAL	DMSO	1.039
REAL	DMSO	0.5356
REAL	DMSO	1.22605
REAL	DMSO	0.9001
REAL	DMSO	1.0677
REAL	DMSO	0.8964
REAL	DMSO	0.97065
REAL	DMSO	1.2784
REAL	DMSO	0.8994
REAL	DMSO	1.343
REAL	DMSO	1.04927
REAL	DMSO	1.3325
REAL	DMSO	1.27062
REAL	DMSO	1.14777
REAL	DMSO	1.28185
REAL	DMSO	1.1945
REAL	DMSO	1.11215
REAL	DMSO	1.2763
REAL	DMSO	0.2819
REAL	DMSO	1.06755
REAL	DMSO	1.2349
REAL	DMSO	1.0138
REAL	DMSO	1.1513
REAL	DMSO	1.0536
REAL	DMSO	1.3768
REAL	DMSO	0.4067
REAL	DMSO	0.783
REAL	DMSO	1.2311
REAL	DMSO	1.34275
REAL	DMSO	1.46195
REAL	DMSO	1.4015
REAL	DMSO	1.383
REAL	DMSO	1.1326
REAL	DMSO	0.9188
REAL	DMSO	1.5895
REAL	DMSO	1.2671
REAL	DMSO	1.5576
REAL	DMSO	1.09003
REAL	DMSO	1.1442
REAL	DMSO	1.19703
REAL	DMSO	1.1715
REAL	DMSO	1.5138
REAL	DMSO	1.2203
REAL	DMSO	1.1796
REAL	DMSO	1.16147
REAL	DMSO	1.17095
REAL	DMSO	1.0315
REAL	DMSO	1.21277
REAL	DMSO	0.9246
REAL	DMSO	1.22315
REAL	DMSO	0.969267
REAL	DMSO	1.05985
REAL	DMSO	1.5668
REAL	DMSO	0.965625
REAL	DMSO	0.7034
REAL	DMSO	0.85025
REAL	DMSO	0.4885
REAL	DMSO	0.4542
REAL	DMSO	0.4305
REAL	DMSO	0.4689
REAL	DMSO	0.86225
REAL	DMSO	1.1142
REAL	DMSO	1.244
REAL	DMSO	1.5613
REAL	DMSO	0.7876
REAL	DMSO	0.60185
REAL	DMSO	1.2753
REAL	DMSO	0.6027
REAL	DMSO	1.1597
REAL	DMSO	1.0503
REAL	DMSO	1.24823
REAL	DMSO	0.6449
REAL	DMSO	1.2557
REAL	DMSO	0.709133
REAL	DMSO	0.729275
REAL	DMSO	0.7446
REAL	DMSO	1.047
REAL	DMSO	0.729867
REAL	DMSO	0.60165
REAL	DMSO	0.5938
REAL	DMSO	0.5521
REAL	DMSO	0.4856
REAL	DMSO	0.9697
REAL	DMSO	0.6904
REAL	DMSO	0.8981
REAL	DMSO	0.8321
REAL	DMSO	0.5707
REAL	DMSO	0.93165
REAL	DMSO	1.0882
REAL	DMSO	1.41015
REAL	DMSO	0.62675
REAL	DMSO	0.5629
REAL	DMSO	1.2345
REAL	DMSO	0.643
REAL	DMSO	1.1603
REAL	DMSO	1.3597
REAL	DMSO	1.20345
REAL	DMSO	0.7948
REAL	DMSO	0.966
REAL	DMSO	0.4137
REAL	DMSO	1.2362
REAL	DMSO	1.2631
REAL	DMSO	0.5155
REAL	DMSO	1.15425
REAL	DMSO	1.1714
REAL	DMSO	1.13695
REAL	DMSO	1.0323
REAL	DMSO	1.1093
REAL	DMSO	1.1798
REAL	DMSO	1.13157
REAL	DMSO	1.2098
REAL	DMSO	0.95135
REAL	DMSO	1.11673
REAL	DMSO	1.05195
REAL	DMSO	1.4397
REAL	DMSO	1.14465
REAL	DMSO	1.30615
REAL	DMSO	1.44675
REAL	DMSO	1.5862
REAL	DMSO	0.9353
REAL	DMSO	1.1181
REAL	DMSO	0.875
REAL	DMSO	0.88255
REAL	DMSO	0.6981
REAL	DMSO	0.7336
REAL	DMSO	1.11225
REAL	DMSO	0.8789
REAL	DMSO	1.1018
REAL	DMSO	1.3774
REAL	DMSO	1.04025
REAL	DMSO	0.719
REAL	DMSO	1.3489
REAL	DMSO	1.3783
REAL	DMSO	1.35073
REAL	DMSO	1.33747
REAL	DMSO	1.68427
REAL	DMSO	1.04
REAL	DMSO	1.11145
REAL	DMSO	1.16763
REAL	DMSO	1.294
REAL	DMSO	1.1562
REAL	DMSO	0.919033
REAL	DMSO	1.281
REAL	DMSO	1.14373
REAL	DMSO	0.2772
REAL	DMSO	1.33415
REAL	DMSO	1.2593
REAL	DMSO	1.33415
REAL	DMSO	1.3192
REAL	DMSO	0.6189
REAL	DMSO	1.02325
REAL	DMSO	0.96665
REAL	DMSO	0.9762
REAL	DMSO	1.1126
REAL	DMSO	0.9146
REAL	DMSO	1.36165
REAL	DMSO	0.88105
REAL	DMSO	1.3305
REAL	DMSO	1.12025
REAL	DMSO	1.0282
REAL	DMSO	0.5019
REAL	DMSO	0.99595
REAL	DMSO	1.1521
REAL	DMSO	0.9374
REAL	DMSO	0.9316
REAL	DMSO	0.9375
REAL	DMSO	0.9676
REAL	DMSO	0.82325
REAL	DMSO	1.0245
REAL	DMSO	0.824
REAL	DMSO	1.2102
REAL	DMSO	0.5299
REAL	DMSO	1.0134
REAL	DMSO	1.347
REAL	DMSO	1.16053
REAL	DMSO	1.3402
REAL	DMSO	1.16053
REAL	DMSO	1.17406
REAL	DMSO	1.1909
REAL	DMSO	1.0042
REAL	DMSO	1.5944
REAL	DMSO	0.9479
REAL	DMSO	1.24413
REAL	DMSO	1.2289
REAL	DMSO	1.1789
REAL	DMSO	0.9944
REAL	DMSO	1.2028
REAL	DMSO	1.33117
REAL	DMSO	1.28
REAL	DMSO	0.7998
REAL	DMSO	0.7305
REAL	DMSO	0.8998
REAL	DMSO	1.15445
REAL	DMSO	0.7241
REAL	DMSO	1.1298
REAL	DMSO	0.6645
REAL	DMSO	1.34845
REAL	DMSO	0.982475
REAL	DMSO	0.8741
REAL	DMSO	1.3001
REAL	DMSO	1.0257
REAL	DMSO	1.47085
REAL	DMSO	1.0527
REAL	DMSO	1.0959
REAL	DMSO	1.39235
REAL	DMSO	1.1623
REAL	DMSO	1.3809
REAL	DMSO	1.1305
REAL	DMSO	1.1755
REAL	DMSO	0.4158
REAL	DMSO	1.1223
REAL	DMSO	0.7347
REAL	DMSO	1.1063
REAL	DMSO	1.12823
REAL	DMSO	0.5275
REAL	DMSO	1.09263
REAL	DMSO	0.996033
REAL	DMSO	1.0713
REAL	DMSO	0.91655
REAL	DMSO	1.1342
REAL	DMSO	1.1223
REAL	DMSO	1.0629
REAL	DMSO	0.9328
REAL	DMSO	0.9047
REAL	DMSO	1.07525
REAL	DMSO	0.829
REAL	DMSO	0.3633
REAL	DMSO	0.4994
REAL	DMSO	0.861
REAL	DMSO	1.08783
REAL	DMSO	1.2952
REAL	DMSO	1.0924
REAL	DMSO	0.9016
REAL	DMSO	1.10935
REAL	DMSO	1.09097
REAL	DMSO	0.9629
REAL	DMSO	1.2581
REAL	DMSO	1.0484
REAL	DMSO	0.8795
REAL	DMSO	0.979133
REAL	DMSO	0.9627
REAL	DMSO	1.0607
REAL	DMSO	1.1363
REAL	DMSO	1.0088
REAL	DMSO	0.6059
REAL	DMSO	1.0608
REAL	DMSO	0.7564
REAL	DMSO	1.21253
REAL	DMSO	0.881733
REAL	DMSO	0.995825
REAL	DMSO	1.5113
REAL	DMSO	1.5164
REAL	DMSO	1.20255
REAL	DMSO	1.44
REAL	DMSO	1.1542
REAL	DMSO	1.1003
REAL	DMSO	1.3373
REAL	DMSO	1.9199
REAL	DMSO	1.3239
REAL	DMSO	0.6396
REAL	DMSO	1.0452
REAL	DMSO	1.3468
REAL	DMSO	0.7419
REAL	DMSO	1.28133
REAL	DMSO	0.9549
REAL	DMSO	1.35725
REAL	DMSO	1.3649
REAL	DMSO	1.1828
REAL	DMSO	1.1275
REAL	DMSO	1.1631
REAL	DMSO	1.2415
REAL	DMSO	0.8557
REAL	DMSO	1.1604
REAL	DMSO	1.17537
REAL	DMSO	1.5669
REAL	DMSO	1.26696
REAL	DMSO	1.2353
REAL	DMSO	1.11203
REAL	DMSO	1.1708
REAL	DMSO	1.194
REAL	DMSO	0.9345
REAL	DMSO	1.44785
REAL	DMSO	1.2879
REAL	DMSO	0.9284
REAL	DMSO	0.9292
REAL	DMSO	1.35037
REAL	DMSO	1.3544
REAL	DMSO	0.5976
REAL	DMSO	1.4072
REAL	DMSO	1.12003
REAL	DMSO	0.4452
REAL	DMSO	0.89814
REAL	DMSO	1.2741
REAL	DMSO	0.90228
REAL	DMSO	1.21765
REAL	DMSO	1.07012
REAL	DMSO	0.743533
REAL	DMSO	1.38835
REAL	DMSO	1.08062
REAL	DMSO	0.982667
REAL	DMSO	1.06767
REAL	DMSO	0.75035
REAL	DMSO	1.21
REAL	DMSO	1.01793
REAL	DMSO	0.9669
REAL	DMSO	0.7595
REAL	DMSO	0.9685
REAL	DMSO	1.5052
REAL	DMSO	0.9226
REAL	DMSO	0.8325
REAL	DMSO	0.6458
REAL	DMSO	0.924233
REAL	DMSO	0.9225
REAL	DMSO	0.9049
REAL	DMSO	0.7648
REAL	DMSO	1.08365
REAL	DMSO	0.6644
REAL	DMSO	0.491
REAL	DMSO	1.15283
REAL	DMSO	1.08425
REAL	DMSO	0.7807
REAL	DMSO	0.6551
REAL	DMSO	1.0697
REAL	DMSO	1.12957
REAL	DMSO	1.2249
REAL	DMSO	1.20305
REAL	DMSO	0.8491
REAL	DMSO	1.1262
REAL	DMSO	1.26858
REAL	DMSO	1.1834
REAL	DMSO	0.809
REAL	DMSO	1.2424
REAL	DMSO	1.2762
REAL	DMSO	0.7053
REAL	DMSO	0.9885
REAL	DMSO	1.0265
REAL	DMSO	0.5387
REAL	DMSO	1.2331
REAL	DMSO	0.7504
REAL	DMSO	0.635
REAL	DMSO	1.1103
REAL	DMSO	1.25595
REAL	DMSO	0.85
REAL	DMSO	0.9503
REAL	DMSO	1.255
REAL	DMSO	1.115
REAL	DMSO	1.22247
REAL	DMSO	1.1558
REAL	DMSO	1.181
REAL	DMSO	1.2309
REAL	DMSO	0.7701
REAL	DMSO	1.1342
REAL	DMSO	1.24835
REAL	DMSO	1.207
REAL	DMSO	1.4236
REAL	DMSO	1.38095
REAL	DMSO	0.3916
REAL	DMSO	0.9803
REAL	DMSO	0.3909
REAL	DMSO	1.2862
REAL	DMSO	0.8357
REAL	DMSO	1.1624
REAL	DMSO	1.00175
REAL	DMSO	0.7277
REAL	DMSO	0.6451
REAL	DMSO	0.7993
REAL	DMSO	1.2655
REAL	DMSO	1.0081
REAL	DMSO	1.2513
REAL	DMSO	0.9772
REAL	DMSO	1.45807
REAL	DMSO	1.22266
REAL	DMSO	0.8425
REAL	DMSO	1.02365
REAL	DMSO	1.3371
REAL	DMSO	0.69095
REAL	DMSO	1.22393
REAL	DMSO	0.6027
REAL	DMSO	1.3597
REAL	DMSO	0.8563
REAL	DMSO	1.3387
REAL	DMSO	0.6296
REAL	DMSO	1.2626
REAL	DMSO	0.86835
REAL	DMSO	0.877267
REAL	DMSO	0.9987
REAL	DMSO	0.8719
REAL	DMSO	1.0942
REAL	DMSO	1.06735
REAL	DMSO	0.9815
REAL	DMSO	1.2555
REAL	DMSO	1.2192
REAL	DMSO	1.05725
REAL	DMSO	1.1341
REAL	DMSO	1.1765
REAL	DMSO	1.2328
REAL	DMSO	1.0279
REAL	DMSO	1.265
REAL	DMSO	0.9718
REAL	DMSO	1.11513
REAL	DMSO	1.3588
REAL	DMSO	1.13765
REAL	DMSO	1.2337
REAL	DMSO	1.12635
REAL	DMSO	1.24993
REAL	DMSO	1.3619
REAL	DMSO	1.11645
REAL	DMSO	1.26983
REAL	DMSO	1.26127
REAL	DMSO	1.2984
REAL	DMSO	1.3027
REAL	DMSO	1.3668
REAL	DMSO	1.2061
REAL	DMSO	1.1024
REAL	DMSO	0.97515
REAL	DMSO	1.098
REAL	DMSO	1.0793
REAL	DMSO	1.22833
REAL	DMSO	1.2032
REAL	DMSO	0.5057
REAL	DMSO	1.17185
REAL	DMSO	1.0973
REAL	DMSO	0.9644
REAL	DMSO	1.25233
REAL	DMSO	1.12175
REAL	DMSO	0.9655
REAL	DMSO	0.996033
REAL	DMSO	1.18935
REAL	DMSO	1.1994
REAL	DMSO	1.18415
REAL	DMSO	1.2616
REAL	DMSO	1.22535
REAL	DMSO	1.0508
REAL	DMSO	1.2029
REAL	DMSO	1.2172
REAL	DMSO	1.1702
REAL	DMSO	1.12683
REAL	DMSO	1.0959
REAL	DMSO	1.1918
REAL	DMSO	1.38823
REAL	DMSO	1.25467
REAL	DMSO	1.2967
REAL	DMSO	0.96495
REAL	DMSO	1.13132
REAL	DMSO	1.28915
REAL	DMSO	0.9737
REAL	DMSO	1.08703
REAL	DMSO	1.18497
REAL	DMSO	1.44835
REAL	DMSO	1.3407
REAL	DMSO	1.20567
REAL	DMSO	0.994167
REAL	DMSO	1.30463
REAL	DMSO	0.7792
REAL	DMSO	1.1631
REAL	DMSO	0.7497
REAL	DMSO	0.63185
REAL	DMSO	1.0509
REAL	DMSO	0.855
REAL	DMSO	1.1528
REAL	DMSO	1.0254
REAL	DMSO	0.837267
REAL	DMSO	0.6661
REAL	DMSO	1.3206
REAL	DMSO	1.27827
REAL	DMSO	0.9127
REAL	DMSO	1.0486
REAL	DMSO	1.32403
REAL	DMSO	1.20743
REAL	DMSO	0.9923
REAL	DMSO	1.30248
REAL	DMSO	1.24902
REAL	DMSO	1.22064
REAL	DMSO	1.22183
REAL	DMSO	1.40315
REAL	DMSO	1.29568
REAL	DMSO	0.6825
REAL	DMSO	0.7774
REAL	DMSO	0.8202
REAL	DMSO	1.0332
REAL	DMSO	0.4915
REAL	DMSO	0.5281
REAL	DMSO	0.4339
REAL	DMSO	0.9291
REAL	DMSO	0.8196
REAL	DMSO	0.6015
REAL	DMSO	0.3026
REAL	DMSO	1.0614
REAL	DMSO	0.4968
REAL	DMSO	0.3925
REAL	DMSO	0.79475
REAL	DMSO	0.4378
REAL	DMSO	1.1741
REAL	DMSO	0.8141
REAL	DMSO	1.1097
REAL	DMSO	0.9085
REAL	DMSO	0.7242
REAL	DMSO	0.6599
REAL	DMSO	0.9267
REAL	DMSO	1.0927
REAL	DMSO	0.7186
REAL	DMSO	1.0161
REAL	DMSO	1.0307
REAL	DMSO	0.473
REAL	DMSO	1.0732
REAL	DMSO	1.06575
REAL	DMSO	0.4711
REAL	DMSO	0.7899
REAL	DMSO	1.0618
REAL	DMSO	0.8943
REAL	DMSO	0.5934
REAL	DMSO	0.3226
REAL	DMSO	0.8954
REAL	DMSO	0.9373
REAL	DMSO	0.4261
REAL	DMSO	0.9251
REAL	DMSO	0.9912
REAL	DMSO	0.828467
REAL	DMSO	0.77995
REAL	DMSO	0.8811
REAL	DMSO	0.50345
REAL	DMSO	0.53925
REAL	DMSO	0.9204
REAL	DMSO	0.536225
REAL	DMSO	0.7843
REAL	DMSO	0.556267
REAL	DMSO	0.45925
REAL	DMSO	0.8773
REAL	DMSO	0.5064
REAL	DMSO	0.5104
REAL	DMSO	1.3568
REAL	DMSO	0.8613
REAL	DMSO	0.94275
REAL	DMSO	0.7852
REAL	DMSO	1.07615
REAL	DMSO	0.5394
REAL	DMSO	1.0021
REAL	DMSO	0.9686
REAL	DMSO	0.9372
REAL	DMSO	0.9843
REAL	DMSO	0.7734
REAL	DMSO	1.0499
REAL	DMSO	0.3992
REAL	DMSO	0.4506
REAL	DMSO	0.9965
REAL	DMSO	0.5034
REAL	DMSO	0.8315
REAL	DMSO	0.8355
REAL	DMSO	0.459
REAL	DMSO	0.4833
REAL	DMSO	1.0409
REAL	DMSO	0.8268
REAL	DMSO	0.7162
REAL	DMSO	0.5857
REAL	DMSO	0.5298
REAL	DMSO	0.8451
REAL	DMSO	1.199
REAL	DMSO	0.94135
REAL	DMSO	0.8857
REAL	DMSO	0.8826
REAL	DMSO	1.01895
REAL	DMSO	1.00165
REAL	DMSO	1.2704
REAL	DMSO	1.07
REAL	DMSO	0.5753
REAL	DMSO	1.0594
REAL	DMSO	0.9559
REAL	DMSO	0.9902
REAL	DMSO	0.8079
REAL	DMSO	0.9205
REAL	DMSO	0.7825
REAL	DMSO	0.9324
REAL	DMSO	0.3266
REAL	DMSO	0.5552
REAL	DMSO	1.249
REAL	DMSO	1.2789
REAL	DMSO	1.2088
REAL	DMSO	1.24247
REAL	DMSO	0.9161
REAL	DMSO	1.2289
REAL	DMSO	1.17325
REAL	DMSO	0.9993
REAL	DMSO	0.3644
REAL	DMSO	0.4972
REAL	DMSO	0.6647
REAL	DMSO	0.9538
REAL	DMSO	1.2638
REAL	DMSO	1.2894
REAL	DMSO	1.3533
REAL	DMSO	1.21348
REAL	DMSO	1.29825
REAL	DMSO	0.87495
REAL	DMSO	1.3179
REAL	DMSO	0.90535
REAL	DMSO	1.306
REAL	DMSO	1.08315
REAL	DMSO	1.4002
REAL	DMSO	1.3231
REAL	DMSO	0.89675
REAL	DMSO	1.3342
REAL	DMSO	1.33097
REAL	DMSO	1.0696
REAL	DMSO	1.21155
REAL	DMSO	0.96335
REAL	DMSO	1.5146
REAL	DMSO	1.4081
REAL	DMSO	1.4555
REAL	DMSO	1.3547
REAL	DMSO	1.19477
REAL	DMSO	1.2076
REAL	DMSO	1.0421
REAL	DMSO	1.5579
REAL	DMSO	1.097
REAL	DMSO	0.9738
REAL	DMSO	0.6907
REAL	DMSO	0.5013
REAL	DMSO	1.0951
REAL	DMSO	1.23655
REAL	DMSO	0.9884
REAL	DMSO	1.261
REAL	DMSO	1.3546
REAL	DMSO	1.29797
REAL	DMSO	1.11085
REAL	DMSO	1.20405
REAL	DMSO	1.23583
REAL	DMSO	1.1633
REAL	DMSO	1.2632
REAL	DMSO	1.37895
REAL	DMSO	1.2697
REAL	DMSO	1.37507
REAL	DMSO	1.45113
REAL	DMSO	1.35433
REAL	DMSO	1.003
REAL	DMSO	1.41105
REAL	DMSO	1.2768
REAL	DMSO	1.2342
REAL	DMSO	1.08693
REAL	DMSO	1.08395
REAL	DMSO	0.9464
REAL	DMSO	1.06207
REAL	DMSO	0.891
REAL	DMSO	0.7477
REAL	DMSO	0.86515
REAL	DMSO	0.75215
REAL	DMSO	0.73435
REAL	DMSO	0.76575
REAL	DMSO	0.7144
REAL	DMSO	0.6168
REAL	DMSO	0.6793
REAL	DMSO	0.882833
REAL	DMSO	0.6172
REAL	DMSO	0.6817
REAL	DMSO	1.10755
REAL	DMSO	0.697
REAL	DMSO	1.1357
REAL	DMSO	1.24885
REAL	DMSO	0.8249
REAL	DMSO	0.6232
REAL	DMSO	0.3873
REAL	DMSO	0.782833
REAL	DMSO	0.806967
REAL	DMSO	0.677
REAL	DMSO	0.84935
REAL	DMSO	1.2909
REAL	DMSO	0.7296
REAL	DMSO	0.779967
REAL	DMSO	1.064
REAL	DMSO	0.7747
REAL	DMSO	0.9791
REAL	DMSO	0.9612
REAL	DMSO	0.6755
REAL	DMSO	0.8429
REAL	DMSO	1.23255
REAL	DMSO	1.0918
REAL	DMSO	1.0902
REAL	DMSO	0.4991
REAL	DMSO	0.5459
REAL	DMSO	0.6412
REAL	DMSO	1.3296
REAL	DMSO	0.7069
REAL	DMSO	0.3148
REAL	DMSO	1.2353
REAL	DMSO	1.1628
REAL	DMSO	0.867367
REAL	DMSO	1.075
REAL	DMSO	0.9498
REAL	DMSO	1.0457
REAL	DMSO	0.95165
REAL	DMSO	0.848
REAL	DMSO	0.7827
REAL	DMSO	1.05425
REAL	DMSO	1.23483
REAL	DMSO	1.0923
REAL	DMSO	1.1735
REAL	DMSO	0.6265
REAL	DMSO	1.0338
REAL	DMSO	1.34467
REAL	DMSO	1.1366
REAL	DMSO	1.5192
REAL	DMSO	0.8672
REAL	DMSO	1.00767
REAL	DMSO	0.9832
REAL	DMSO	1.12053
REAL	DMSO	0.962375
REAL	DMSO	0.9304
REAL	DMSO	0.9858
REAL	DMSO	1.1112
REAL	DMSO	1.09785
REAL	DMSO	1.2767
REAL	DMSO	0.9013
REAL	DMSO	1.1689
REAL	DMSO	1.0671
REAL	DMSO	0.4607
REAL	DMSO	0.8359
REAL	DMSO	1.1774
REAL	DMSO	1.1521
REAL	DMSO	0.9406
REAL	DMSO	0.8908
REAL	DMSO	0.577
REAL	DMSO	0.9494
REAL	DMSO	0.969325
REAL	DMSO	0.952033
REAL	DMSO	1.0946
REAL	DMSO	0.8615
REAL	DMSO	1.2605
REAL	DMSO	0.930733
REAL	DMSO	0.459
REAL	DMSO	0.697
REAL	DMSO	0.932
REAL	DMSO	1.276
REAL	DMSO	0.923
REAL	DMSO	1.01655
REAL	DMSO	1.0091
REAL	DMSO	0.91305
REAL	DMSO	0.8556
REAL	DMSO	1.4871
REAL	DMSO	0.7016
REAL	DMSO	1.246
REAL	DMSO	0.7326
REAL	DMSO	0.563
REAL	DMSO	1.3681
REAL	DMSO	1.28823
REAL	DMSO	1.1714
REAL	DMSO	0.9123
REAL	DMSO	0.72215
REAL	DMSO	0.4109
REAL	DMSO	0.9382
REAL	DMSO	0.9361
REAL	DMSO	0.9933
REAL	DMSO	0.3933
REAL	DMSO	0.7324
REAL	DMSO	0.92
REAL	DMSO	1.1271
REAL	DMSO	0.9193
REAL	DMSO	0.6007
REAL	DMSO	0.6518
REAL	DMSO	0.7585
REAL	DMSO	1.05685
REAL	DMSO	1.0075
REAL	DMSO	1.07622
REAL	DMSO	1.3351
REAL	DMSO	1.0695
REAL	DMSO	1.06437
REAL	DMSO	1.1743
REAL	DMSO	0.6267
REAL	DMSO	1.0178
REAL	DMSO	1.3947
REAL	DMSO	0.7664
REAL	DMSO	0.6023
REAL	DMSO	1.4212
REAL	DMSO	0.6604
REAL	DMSO	0.8936
REAL	DMSO	0.6468
REAL	DMSO	0.8965
REAL	DMSO	1.0622
REAL	DMSO	0.8536
REAL	DMSO	1.22017
REAL	DMSO	1.0925
REAL	DMSO	0.7421
REAL	DMSO	1.1786
REAL	DMSO	1.23095
REAL	DMSO	1.208
REAL	DMSO	1.09255
REAL	DMSO	0.7369
REAL	DMSO	1.19
REAL	DMSO	1.1211
REAL	DMSO	1.35455
REAL	DMSO	0.9077
REAL	DMSO	1.1149
REAL	DMSO	0.90485
REAL	DMSO	1.20355
REAL	DMSO	1.16154
REAL	DMSO	1.25955
REAL	DMSO	1.11237
REAL	DMSO	0.7461
REAL	DMSO	1.3082
REAL	DMSO	1.18575
REAL	DMSO	1.13898
REAL	DMSO	0.988125
REAL	DMSO	0.7376
REAL	DMSO	1.32113
REAL	DMSO	1.04773
REAL	DMSO	0.986267
REAL	DMSO	1.19665
REAL	DMSO	1.0901
REAL	DMSO	0.89195
REAL	DMSO	1.0928
REAL	DMSO	1.13707
REAL	DMSO	1.0708
REAL	DMSO	0.9779
REAL	DMSO	1.1914
REAL	DMSO	0.86985
REAL	DMSO	0.8594
REAL	DMSO	1.2173
REAL	DMSO	1.1751
REAL	DMSO	1.0114
REAL	DMSO	0.9983
REAL	DMSO	1.07563
REAL	DMSO	0.95182
REAL	DMSO	1.00223
REAL	DMSO	1.3008
REAL	DMSO	1.0759
REAL	DMSO	1.1519
REAL	DMSO	1.0835
REAL	DMSO	1.2867
REAL	DMSO	0.6488
REAL	DMSO	1.1462
REAL	DMSO	0.8848
REAL	DMSO	1.2678
REAL	DMSO	1.3567
REAL	DMSO	1.2163
REAL	DMSO	0.8216
REAL	DMSO	0.822
REAL	DMSO	0.8965
REAL	DMSO	1.15705
REAL	DMSO	0.922
REAL	DMSO	0.8369
REAL	DMSO	1.1122
REAL	DMSO	0.83545
REAL	DMSO	0.6913
REAL	DMSO	0.626
REAL	DMSO	0.6529
REAL	DMSO	0.5794
REAL	DMSO	0.6611
REAL	DMSO	0.75295
REAL	DMSO	0.8662
REAL	DMSO	0.8432
REAL	DMSO	0.5743
REAL	DMSO	0.4773
REAL	DMSO	0.9997
REAL	DMSO	0.7776
REAL	DMSO	1.2351
REAL	DMSO	1.0919
REAL	DMSO	0.6624
REAL	DMSO	1.35205
REAL	DMSO	1.22595
REAL	DMSO	1.27523
REAL	DMSO	1.2612
REAL	DMSO	0.8377
REAL	DMSO	1.3199
REAL	DMSO	1.1211
REAL	DMSO	1.1847
REAL	DMSO	1.26917
REAL	DMSO	1.25673
REAL	DMSO	1.24843
REAL	DMSO	1.13125
REAL	DMSO	0.6039
REAL	DMSO	1.2484
REAL	DMSO	0.6401
REAL	DMSO	0.8772
REAL	DMSO	0.6447
REAL	DMSO	1.2146
REAL	DMSO	1.0929
REAL	DMSO	1.16765
REAL	DMSO	1.2475
REAL	DMSO	1.27218
REAL	DMSO	0.96335
REAL	DMSO	1.2361
REAL	DMSO	1.31423
REAL	DMSO	0.7726
REAL	DMSO	1.03613
REAL	DMSO	1.31513
REAL	DMSO	1.18477
REAL	DMSO	1.3328
REAL	DMSO	1.0022
REAL	DMSO	1.3186
REAL	DMSO	1.1272
REAL	DMSO	0.9684
REAL	DMSO	1.4457
REAL	DMSO	1.27973
REAL	DMSO	1.0475
REAL	DMSO	1.24892
REAL	DMSO	1.1303
REAL	DMSO	1.24
REAL	DMSO	1.34633
REAL	DMSO	1.0422
REAL	DMSO	0.983
REAL	DMSO	0.7578
REAL	DMSO	1.1837
REAL	DMSO	1.1936
REAL	DMSO	0.6159
REAL	DMSO	0.792
REAL	DMSO	1.1807
REAL	DMSO	1.0665
REAL	DMSO	1.2884
REAL	DMSO	1.01173
REAL	DMSO	1.0862
REAL	DMSO	0.4689
REAL	DMSO	1.0824
REAL	DMSO	1.0422
REAL	DMSO	1.4228
REAL	DMSO	0.93605
REAL	DMSO	1.2395
REAL	DMSO	1.1962
REAL	DMSO	1.0474
REAL	DMSO	0.5519
REAL	DMSO	1.1272
REAL	DMSO	0.8836
REAL	DMSO	0.7366
REAL	DMSO	0.9282
REAL	DMSO	1.1219
REAL	DMSO	0.7707
REAL	DMSO	0.8833
REAL	DMSO	0.8715
REAL	DMSO	0.6348
REAL	DMSO	1.791
REAL	DMSO	1.202
REAL	DMSO	1.4951
REAL	DMSO	1.1955
REAL	DMSO	1.441
REAL	DMSO	1.44
REAL	DMSO	0.91015
REAL	DMSO	0.9095
REAL	DMSO	0.90985
REAL	DMSO	0.920833
REAL	DMSO	0.76155
REAL	DMSO	1.4641
REAL	DMSO	1.4641
REAL	DMSO	0.7103
REAL	DMSO	1.00933
REAL	DMSO	0.3756
REAL	DMSO	1.5222
REAL	DMSO	1.0503
REAL	DMSO	1.40165
REAL	DMSO	1.35977
REAL	DMSO	1.17725
REAL	DMSO	1.1639
REAL	DMSO	1.3079
REAL	DMSO	1.4049
REAL	DMSO	1.2955
REAL	DMSO	1.3052
REAL	DMSO	1.1222
REAL	DMSO	1.1149
REAL	DMSO	1.0272
REAL	DMSO	0.9185
REAL	DMSO	0.9164
REAL	DMSO	0.9384
REAL	DMSO	1.1957
REAL	DMSO	1.2458
REAL	DMSO	1.2067
REAL	DMSO	1.229
REAL	DMSO	1.1901
REAL	DMSO	1.0897
REAL	DMSO	1.23125
REAL	DMSO	1.4074
REAL	DMSO	1.1817
REAL	DMSO	0.7849
REAL	DMSO	1.1416
REAL	DMSO	0.96965
REAL	DMSO	1.1183
REAL	DMSO	1.189
REAL	DMSO	1.0402
REAL	DMSO	1.135
REAL	DMSO	1.2346
REAL	DMSO	1.12795
REAL	DMSO	1.0745
REAL	DMSO	1.4558
REAL	DMSO	1.1831
REAL	DMSO	1.287
REAL	DMSO	1.05915
REAL	DMSO	0.6553
REAL	DMSO	1.3952
REAL	DMSO	1.0267
REAL	DMSO	0.8858
REAL	DMSO	0.7173
REAL	DMSO	1.2183
REAL	DMSO	1.3566
REAL	DMSO	1.14465
REAL	DMSO	1.1383
REAL	DMSO	1.5767
REAL	DMSO	1.1516
REAL	DMSO	1.0842
REAL	DMSO	1.3348
REAL	DMSO	1.1598
REAL	DMSO	1.0231
REAL	DMSO	1.0602
REAL	DMSO	0.8565
REAL	DMSO	0.9764
REAL	DMSO	1.0324
REAL	DMSO	0.7698
REAL	DMSO	0.779
REAL	DMSO	1.02093
REAL	DMSO	1.0422
REAL	DMSO	1.4382
REAL	DMSO	0.9692
REAL	DMSO	1.23455
REAL	DMSO	1.28525
REAL	DMSO	1.16457
REAL	DMSO	0.8193
REAL	DMSO	0.7342
REAL	DMSO	0.7965
REAL	DMSO	0.67085
REAL	DMSO	0.9569
REAL	DMSO	0.8835
REAL	DMSO	0.932
REAL	DMSO	0.69085
REAL	DMSO	0.7245
REAL	DMSO	0.65805
REAL	DMSO	0.8965
REAL	DMSO	1.1227
REAL	DMSO	1.11695
REAL	DMSO	1.25155
REAL	DMSO	0.9612
REAL	DMSO	1.08295
REAL	DMSO	1.15765
REAL	DMSO	1.0941
REAL	DMSO	1.3273
REAL	DMSO	1.3245
REAL	DMSO	1.1253
REAL	DMSO	1.2278
REAL	DMSO	0.9457
REAL	DMSO	1.0511
REAL	DMSO	1.1239
REAL	DMSO	1.0598
REAL	DMSO	0.9978
REAL	DMSO	0.8232
REAL	DMSO	0.813
REAL	DMSO	1.0144
REAL	DMSO	0.9892
REAL	DMSO	1.2825
REAL	DMSO	1.00017
REAL	DMSO	1.01293
REAL	DMSO	1.0201
REAL	DMSO	1.3138
REAL	DMSO	1.02242
REAL	DMSO	1.0325
REAL	DMSO	1.4206
REAL	DMSO	0.7774
REAL	DMSO	1.4347
REAL	DMSO	1.1233
REAL	DMSO	1.32625
REAL	DMSO	1.40955
REAL	DMSO	0.1852
REAL	DMSO	1.2961
REAL	DMSO	1.6132
REAL	DMSO	1.2678
REAL	DMSO	0.77825
REAL	DMSO	0.76885
REAL	DMSO	1.459
REAL	DMSO	0.9139
REAL	DMSO	0.2424
REAL	DMSO	1.3117
REAL	DMSO	0.54705
REAL	DMSO	1.1
REAL	DMSO	1.4041
REAL	DMSO	0.8731
REAL	DMSO	0.5462
REAL	DMSO	0.4499
REAL	DMSO	1.2573
REAL	DMSO	1.25175
REAL	DMSO	0.6095
REAL	DMSO	0.554
REAL	DMSO	1.2474
REAL	DMSO	0.9802
REAL	DMSO	1.0165
REAL	DMSO	1.2018
REAL	DMSO	0.9761
REAL	DMSO	1.07107
REAL	DMSO	0.905167
REAL	DMSO	0.9895
REAL	DMSO	0.9907
REAL	DMSO	1.1835
REAL	DMSO	1.048
REAL	DMSO	1.2696
REAL	DMSO	1.2851
REAL	DMSO	0.88825
REAL	DMSO	1.32595
REAL	DMSO	1.1525
REAL	DMSO	0.8649
REAL	DMSO	1.06033
REAL	DMSO	1.09815
REAL	DMSO	1.0087
REAL	DMSO	1.3421
REAL	DMSO	0.879
REAL	DMSO	1.0466
REAL	DMSO	1.13445
REAL	DMSO	1.08777
REAL	DMSO	1.1296
REAL	DMSO	1.1622
REAL	DMSO	1.3567
REAL	DMSO	1.26958
REAL	DMSO	1.3733
REAL	DMSO	0.9711
REAL	DMSO	1.37315
REAL	DMSO	0.6397
REAL	DMSO	1.1363
REAL	DMSO	0.5295
REAL	DMSO	1.4291
REAL	DMSO	1.20385
REAL	DMSO	1.29305
REAL	DMSO	1.2906
REAL	DMSO	1.0932
REAL	DMSO	1.2285
REAL	DMSO	1.30373
REAL	DMSO	1.50315
REAL	DMSO	1.45303
REAL	DMSO	1.1792
REAL	DMSO	1.2719
REAL	DMSO	1.5209
REAL	DMSO	1.2463
REAL	DMSO	1.27125
REAL	DMSO	1.28615
REAL	DMSO	1.33607
REAL	DMSO	1.1522
REAL	DMSO	1.2569
REAL	DMSO	1.149
REAL	DMSO	1.2589
REAL	DMSO	1.1462
REAL	DMSO	1.29305
REAL	DMSO	1.174
REAL	DMSO	1.222
REAL	DMSO	1.2578
REAL	DMSO	1.1149
REAL	DMSO	1.0546
REAL	DMSO	1.0217
REAL	DMSO	0.9579
REAL	DMSO	1.2237
REAL	DMSO	1.19707
REAL	DMSO	1.23037
REAL	DMSO	0.8934
REAL	DMSO	1.1959
REAL	DMSO	1.35403
REAL	DMSO	1.388
REAL	DMSO	1.30193
REAL	DMSO	1.29087
REAL	DMSO	1.39183
REAL	DMSO	1.1183
REAL	DMSO	1.05345
REAL	DMSO	1.1324
REAL	DMSO	1.11167
REAL	DMSO	1.16405
REAL	DMSO	1.15605
REAL	DMSO	1.0799
REAL	DMSO	1.32935
REAL	DMSO	1.23985
REAL	DMSO	1.3809
REAL	DMSO	1.3097
REAL	DMSO	1.19505
REAL	DMSO	1.38195
REAL	DMSO	1.2768
REAL	DMSO	1.31833
REAL	DMSO	1.08003
REAL	DMSO	1.5741
REAL	DMSO	0.94575
REAL	DMSO	1.53503
REAL	DMSO	1.225
REAL	DMSO	1.1914
REAL	DMSO	0.8244
REAL	DMSO	1.40183
REAL	DMSO	1.43617
REAL	DMSO	1.1338
REAL	DMSO	1.2901
REAL	DMSO	0.843
REAL	DMSO	0.9358
REAL	DMSO	1.36522
REAL	DMSO	1.39285
REAL	DMSO	1.1033
REAL	DMSO	1.3451
REAL	DMSO	1.38443
REAL	DMSO	1.45855
REAL	DMSO	1.28343
REAL	DMSO	1.15225
REAL	DMSO	0.9772
REAL	DMSO	1.26204
REAL	DMSO	1.3233
REAL	DMSO	1.4473
REAL	DMSO	1.2393
REAL	DMSO	1.3579
REAL	DMSO	1.2724
REAL	DMSO	1.2786
REAL	DMSO	1.34368
REAL	DMSO	1.40877
REAL	DMSO	1.2063
REAL	DMSO	1.3774
REAL	DMSO	0.6534
REAL	DMSO	0.9134
REAL	DMSO	0.938167
REAL	DMSO	0.6532
REAL	DMSO	0.9835
REAL	DMSO	0.7725
REAL	DMSO	0.9056
REAL	DMSO	1.3292
REAL	DMSO	0.5205
REAL	DMSO	1.0335
REAL	DMSO	1.3039
REAL	DMSO	0.676
REAL	DMSO	1.26575
REAL	DMSO	1.09715
REAL	DMSO	1.1129
REAL	DMSO	0.6614
REAL	DMSO	0.6959
REAL	DMSO	0.94015
REAL	DMSO	1.3734
REAL	DMSO	1.1436
REAL	DMSO	0.578
REAL	DMSO	1.0121
REAL	DMSO	0.8976
REAL	DMSO	0.6731
REAL	DMSO	1.1551
REAL	DMSO	0.98415
REAL	DMSO	0.9699
REAL	DMSO	1.13425
REAL	DMSO	1.0499
REAL	DMSO	0.8414
REAL	DMSO	1.1731
REAL	DMSO	0.8631
REAL	DMSO	0.3083
REAL	DMSO	0.7511
REAL	DMSO	0.9006
REAL	DMSO	0.9081
REAL	DMSO	0.3069
REAL	DMSO	0.84335
REAL	DMSO	1.0041
REAL	DMSO	1.0023
REAL	DMSO	0.8513
REAL	DMSO	0.7395
REAL	DMSO	0.5889
REAL	DMSO	0.4719
REAL	DMSO	1.2548
REAL	DMSO	1.2424
REAL	DMSO	0.7915
REAL	DMSO	0.5683
REAL	DMSO	0.8773
REAL	DMSO	0.4319
REAL	DMSO	0.8402
REAL	DMSO	1.3138
REAL	DMSO	1.4001
REAL	DMSO	1.45073
REAL	DMSO	1.20595
REAL	DMSO	0.6237
REAL	DMSO	1.09625
REAL	DMSO	0.9381
REAL	DMSO	0.8086
REAL	DMSO	0.6234
REAL	DMSO	0.7239
REAL	DMSO	0.818433
REAL	DMSO	0.966333
REAL	DMSO	0.5131
REAL	DMSO	0.8959
REAL	DMSO	0.92188
REAL	DMSO	0.5607
REAL	DMSO	1.1842
REAL	DMSO	0.6357
REAL	DMSO	1.2973
REAL	DMSO	0.4255
REAL	DMSO	0.8477
REAL	DMSO	0.8
REAL	DMSO	1.055
REAL	DMSO	1.10335
REAL	DMSO	1.1007
REAL	DMSO	0.6046
REAL	DMSO	0.9846
REAL	DMSO	1.0729
REAL	DMSO	1.0855
REAL	DMSO	0.5894
REAL	DMSO	1.1305
REAL	DMSO	0.6991
REAL	DMSO	0.6453
REAL	DMSO	1.13183
REAL	DMSO	0.89725
REAL	DMSO	1.1407
REAL	DMSO	0.5821
REAL	DMSO	0.58335
REAL	DMSO	0.9639
REAL	DMSO	1.1577
REAL	DMSO	0.5149
REAL	DMSO	1.2885
REAL	DMSO	0.98415
REAL	DMSO	0.986467
REAL	DMSO	0.9937
REAL	DMSO	1.37975
REAL	DMSO	1.1968
REAL	DMSO	1.3439
REAL	DMSO	1.30607
REAL	DMSO	0.9443
REAL	DMSO	1.31123
REAL	DMSO	1.2239
REAL	DMSO	1.21977
REAL	DMSO	1.03895
REAL	DMSO	0.9486
REAL	DMSO	1.0302
REAL	DMSO	0.6858
REAL	DMSO	1.4331
REAL	DMSO	0.8416
REAL	DMSO	0.5867
REAL	DMSO	1.03295
REAL	DMSO	0.6274
REAL	DMSO	0.9291
REAL	DMSO	1.08855
REAL	DMSO	1.0239
REAL	DMSO	1.0301
REAL	DMSO	0.9443
REAL	DMSO	1.38133
REAL	DMSO	1.03665
REAL	DMSO	1.44605
REAL	DMSO	0.808
REAL	DMSO	1.13743
REAL	DMSO	1.41323
REAL	DMSO	1.1546
REAL	DMSO	1.09067
REAL	DMSO	1.4294
REAL	DMSO	0.9775
REAL	DMSO	0.9289
REAL	DMSO	0.7824
REAL	DMSO	1.1831
REAL	DMSO	0.9054
REAL	DMSO	0.541
REAL	DMSO	1.2914
REAL	DMSO	1.2617
REAL	DMSO	0.9687
REAL	DMSO	0.60375
REAL	DMSO	0.716
REAL	DMSO	0.76345
REAL	DMSO	0.8787
REAL	DMSO	0.7436
REAL	DMSO	0.5115
REAL	DMSO	0.436
REAL	DMSO	0.9049
REAL	DMSO	1.3207
REAL	DMSO	1.31005
REAL	DMSO	1.1715
REAL	DMSO	1.2778
REAL	DMSO	0.94735
REAL	DMSO	1.29125
REAL	DMSO	1.08475
REAL	DMSO	0.95
REAL	DMSO	0.9127
REAL	DMSO	1.16983
REAL	DMSO	0.90855
REAL	DMSO	0.83475
REAL	DMSO	0.9085
REAL	DMSO	1.03173
REAL	DMSO	1.2921
REAL	DMSO	1.2024
REAL	DMSO	1.6976
REAL	DMSO	0.9508
REAL	DMSO	1.1387
REAL	DMSO	0.94375
REAL	DMSO	0.846433
REAL	DMSO	0.8835
REAL	DMSO	0.870625
REAL	DMSO	0.7972
REAL	DMSO	0.95535
REAL	DMSO	0.8296
REAL	DMSO	1.3871
REAL	DMSO	0.44815
REAL	DMSO	0.96
REAL	DMSO	1.2838
REAL	DMSO	0.5738
REAL	DMSO	1.19365
REAL	DMSO	0.96632
REAL	DMSO	0.907175
REAL	DMSO	0.95
REAL	DMSO	0.934375
REAL	DMSO	1.07577
REAL	DMSO	1.01745
REAL	DMSO	0.8917
REAL	DMSO	0.983033
REAL	DMSO	0.6709
REAL	DMSO	1.0143
REAL	DMSO	1.4101
REAL	DMSO	0.9998
REAL	DMSO	1.0195
REAL	DMSO	1.0251
REAL	DMSO	0.2773
REAL	DMSO	0.4956
REAL	DMSO	1.01457
REAL	DMSO	1.11747
REAL	DMSO	1.00165
REAL	DMSO	0.9302
REAL	DMSO	1.1072
REAL	DMSO	0.88635
REAL	DMSO	1.29082
REAL	DMSO	1.31737
REAL	DMSO	1.0767
REAL	DMSO	1.268
REAL	DMSO	1.14975
REAL	DMSO	0.582
REAL	DMSO	1.31057
REAL	DMSO	0.5709
REAL	DMSO	1.2833
REAL	DMSO	0.8489
REAL	DMSO	0.85085
REAL	DMSO	1.20567
REAL	DMSO	1.2637
REAL	DMSO	1.1942
REAL	DMSO	1.13128
REAL	DMSO	1.221
REAL	DMSO	1.215
REAL	DMSO	1.02307
REAL	DMSO	0.92865
REAL	DMSO	0.9006
REAL	DMSO	0.8545
REAL	DMSO	1.1893
REAL	DMSO	0.7635
REAL	DMSO	0.6675
REAL	DMSO	1.4973
REAL	DMSO	1.02555
REAL	DMSO	0.9632
REAL	DMSO	1.449
REAL	DMSO	1.09377
REAL	DMSO	1.08302
REAL	DMSO	1.2163
REAL	DMSO	1.4569
REAL	DMSO	1.2705
REAL	DMSO	1.25743
REAL	DMSO	1.3115
REAL	DMSO	0.9495
REAL	DMSO	1.1804
REAL	DMSO	1.3371
REAL	DMSO	1.0438
REAL	DMSO	1.4684
REAL	DMSO	1.2773
REAL	DMSO	1.1038
REAL	DMSO	1.3329
REAL	DMSO	1.1699
REAL	DMSO	0.973
REAL	DMSO	1.1707
REAL	DMSO	1.38685
REAL	DMSO	1.28367
REAL	DMSO	0.704733
REAL	DMSO	1.2732
REAL	DMSO	1.2858
REAL	DMSO	0.70275
REAL	DMSO	0.79895
REAL	DMSO	1.5241
REAL	DMSO	1.42196
REAL	DMSO	1.4268
REAL	DMSO	1.2569
REAL	DMSO	1.46505
REAL	DMSO	1.2619
REAL	DMSO	1.44915
REAL	DMSO	1.3034
REAL	DMSO	1.2003
REAL	DMSO	1.32556
REAL	DMSO	0.7028
REAL	DMSO	1.37605
REAL	DMSO	1.2882
REAL	DMSO	1.27287
REAL	DMSO	1.26628
REAL	DMSO	0.84005
REAL	DMSO	1.19035
REAL	DMSO	1.2184
REAL	DMSO	1.10595
REAL	DMSO	1.2293
REAL	DMSO	1.25063
REAL	DMSO	1.15993
REAL	DMSO	1.2534
REAL	DMSO	1.2006
REAL	DMSO	1.2374
REAL	DMSO	1.1506
REAL	DMSO	1.4102
REAL	DMSO	1.41405
REAL	DMSO	1.1923
REAL	DMSO	1.44
REAL	DMSO	1.43483
REAL	DMSO	0.72755
REAL	DMSO	1.23095
REAL	DMSO	1.26685
REAL	DMSO	1.2851
REAL	DMSO	0.4351
REAL	DMSO	1.14165
REAL	DMSO	1.0477
REAL	DMSO	0.6365
REAL	DMSO	0.9054
REAL	DMSO	0.9792
REAL	DMSO	1.16
REAL	DMSO	1.3929
REAL	DMSO	1.2497
REAL	DMSO	1.0868
REAL	DMSO	1.1657
REAL	DMSO	0.9735
REAL	DMSO	0.3821
REAL	DMSO	0.9174
REAL	DMSO	1.3506
REAL	DMSO	1.1495
REAL	DMSO	0.7608
REAL	DMSO	1.0616
REAL	DMSO	1.14765
REAL	DMSO	0.9935
REAL	DMSO	0.9812
REAL	DMSO	1.0267
REAL	DMSO	0.999067
REAL	DMSO	1.14145
REAL	DMSO	1.0501
REAL	DMSO	1.01155
REAL	DMSO	1.02907
REAL	DMSO	1.1022
REAL	DMSO	0.91425
REAL	DMSO	0.8322
REAL	DMSO	0.5972
REAL	DMSO	1.0279
REAL	DMSO	1.01715
REAL	DMSO	1.2256
REAL	DMSO	1.20005
REAL	DMSO	1.1517
REAL	DMSO	1.5778
[truncated: 15,572 more rows]

## Sheet: Figure 4.B Raw Data
condition	X (LDA projection)	Y (LDA projection)
DMSO	-5.98617	11.6767
DMSO	-5.1675	11.079
DMSO	-6.73016	9.73941
DMSO	-5.98992	8.33062
DMSO	-4.76962	10.0451
DMSO	-4.58142	9.45774
DMSO	-5.70294	11.0199
DMSO	-8.10306	11.0141
DMSO	-6.17751	12.1295
DMSO	-5.08968	8.76002
DMSO	-5.40087	8.97544
DMSO	-5.44137	10.1971
DMSO	-6.54171	9.04422
DMSO	-4.76664	7.76254
DMSO	-4.71182	10.4546
DMSO	-5.29736	11.3248
DMSO	-6.29267	10.7878
DMSO	-8.58247	11.7277
DMSO	-6.80391	9.39319
DMSO	-7.59879	10.627
DMSO	-5.67843	10.0851
DMSO	-6.17105	11.3392
DMSO	-6.07518	10.0251
DMSO	-4.79217	9.41895
DMSO	-6.77879	11.1157
DMSO	-5.29968	8.20975
DMSO	-5.52682	9.4805
DMSO	-6.43029	8.86198
DMSO	-6.84605	9.71701
DMSO	-4.52889	10.429
DMSO	-5.31892	11.4178
DMSO	-5.48784	9.7529
DMSO	-7.51693	9.55902
DMSO	-4.65442	7.51123
DMSO	-5.31332	8.2321
DMSO	-7.02828	8.04068
DMSO	-3.08386	8.11076
DMSO	-4.45532	6.66132
DMSO	-5.42727	9.20386
DMSO	-7.22048	11.1894
DMSO	-6.01728	9.75551
DMSO	-4.39422	7.84516
DMSO	-5.77881	9.49437
DMSO	-4.73026	10.6982
DMSO	-5.04783	8.96593
DMSO	-6.08726	8.11042
DMSO	-5.15653	9.32385
DMSO	-5.17711	10.3317
DMSO	-6.08341	7.89722
DMSO	-5.56927	7.98587
DMSO	-5.43945	10.2069
DMSO	-6.54878	12.6346
DMSO	-5.98661	10.0896
DMSO	-5.69097	8.37022
DMSO	-6.19992	10.3142
DMSO	-7.60746	9.21768
DMSO	-6.33682	9.02276
DMSO	-6.20153	11.4441
DMSO	-5.36394	9.51954
DMSO	-6.17237	10.5179
DMSO	-3.4986	9.69019
DMSO	-5.6841	9.39164
DMSO	-5.33221	8.93923
DMSO	-6.50403	10.0417
DMSO	-4.00833	10.9498
DMSO	-5.73455	9.22
DMSO	-6.10464	10.9759
DMSO	-4.95326	7.57281
DMSO	-4.55341	9.82891
DMSO	-7.25337	10.6016
DMSO	-4.33067	7.68236
DMSO	-4.17411	10.5161
DMSO	-4.60338	8.71711
DMSO	-5.83286	8.12698
DMSO	-7.19292	10.153
DMSO	-5.28373	10.3341
DMSO	-5.05419	7.36038
DMSO	-6.76588	9.58269
DMSO	-6.21908	10.5344
DMSO	-4.5237	9.03533
DMSO	-7.80906	9.7636
DMSO	-5.25034	9.26303
DMSO	-4.45424	8.70244
DMSO	-4.03483	8.65502
DMSO	-4.26338	7.81089
DMSO	-4.6107	11.4382
DMSO	-5.41522	11.0303
DMSO	-6.0053	9.2248
DMSO	-3.44127	11.0595
DMSO	-7.25268	10.2516
DMSO	-4.58312	7.75914
DMSO	-7.86576	7.61037
DMSO	-7.35155	10.1341
DMSO	-6.2821	7.68499
DMSO	-6.07229	10.4647
DMSO	-6.28598	9.94152
DMSO	-4.93343	8.2756
DMSO	-4.20875	9.31026
DMSO	-5.02382	8.90901
DMSO	-5.48486	11.6384
DMSO	-4.99294	10.811
DMSO	-6.50104	9.77927
DMSO	-7.11309	9.5994
DMSO	-6.72264	8.63007
DMSO	-5.73932	8.28193
DMSO	-3.06551	8.15075
DMSO	-4.89046	8.99056
DMSO	-5.3239	8.74713
DMSO	-5.50407	9.70032
DMSO	-5.60692	8.45805
DMSO	-6.94357	10.786
DMSO	-5.86987	8.90822
DMSO	-5.8537	9.77793
DMSO	-4.95287	6.79641
DMSO	-5.73367	7.31563
DMSO	-4.84866	7.50272
DMSO	-3.78036	7.79652
DMSO	-6.36466	8.89482
DMSO	-6.08597	9.50334
DMSO	-4.0696	9.63812
DMSO	-6.261	8.05394
DMSO	-4.65256	7.8712
DMSO	-5.6379	8.58373
DMSO	-4.43853	11.5513
DMSO	-6.25551	10.9852
DMSO	-5.04359	7.91003
DMSO	-4.06212	11.0044
DMSO	-6.64338	8.2929
DMSO	-2.93074	6.89012
DMSO	-4.64259	9.78892
DMSO	-5.22295	9.81702
DMSO	-7.16559	10.022
DMSO	-4.29001	8.10007
DMSO	-4.33711	9.49016
DMSO	-3.85524	9.42439
DMSO	-4.41098	9.32003
DMSO	-6.93449	8.50116
DMSO	-7.57114	9.75179
DMSO	-7.2594	8.80519
DMSO	-5.57523	9.0231
DMSO	-7.02319	8.46121
DMSO	-5.9503	7.13386
DMSO	-5.71068	9.47419
DMSO	-4.98049	11.1636
DMSO	-5.26436	11.0749
DMSO	-6.01781	9.10233
DMSO	-7.20716	8.99582
DMSO	-5.42376	6.20317
DMSO	-6.2118	8.25193
DMSO	-4.93334	10.7202
DMSO	-3.2859	11.2427
DMSO	-6.34866	8.28185
DMSO	-5.04633	8.56399
DMSO	-5.43434	7.6432
DMSO	-4.15906	8.55339
DMSO	-6.39565	7.99024
DMSO	-4.8225	11.3444
DMSO	-7.91535	9.25832
DMSO	-4.9853	8.26648
DMSO	-5.87886	8.34191
DMSO	-5.44577	11.2357
DMSO	-7.7771	9.08001
DMSO	-5.52998	9.13119
DMSO	-7.91438	9.81613
DMSO	-6.49406	11.056
DMSO	-4.64782	10.1586
DMSO	-4.50377	7.15678
DMSO	-5.13587	8.86627
DMSO	-5.48038	8.69231
DMSO	-4.16103	7.75939
DMSO	-5.97263	9.25216
DMSO	-4.39298	7.77718
DMSO	-6.39264	7.66551
DMSO	-4.23945	8.27394
DMSO	-6.27836	8.88287
DMSO	-6.10612	10.2593
DMSO	-3.41191	8.0788
DMSO	-5.18936	10.5369
DMSO	-7.41762	10.2736
DMSO	-4.73994	10.166
DMSO	-4.71304	8.18931
DMSO	-6.67053	8.97444
DMSO	-5.33	7.80415
DMSO	-5.56254	10.2251
DMSO	-5.76535	7.16732
DMSO	-6.29517	8.8111
DMSO	-3.57779	8.46852
DMSO	-7.7075	10.8884
DMSO	-6.37138	10.499
DMSO	-5.7432	9.92671
DMSO	-4.71853	8.72699
DMSO	-6.77068	10.3574
DMSO	-6.14375	10.2798
DMSO	-5.97789	8.91754
DMSO	-3.36192	8.32447
DMSO	-5.05544	8.89326
DMSO	-8.13371	9.00478
DMSO	-4.75261	9.59162
DMSO	-4.97679	8.7189
DMSO	-4.61196	9.84397
DMSO	-7.29232	8.0442
DMSO	-5.3763	8.97512
DMSO	-6.60367	10.1724
DMSO	-3.87602	9.37894
DMSO	-6.47535	7.76275
DMSO	-5.30534	8.66603
DMSO	-6.72621	9.52313
DMSO	-5.78802	10.1867
DMSO	-4.07057	7.9195
DMSO	-5.36042	8.38092
DMSO	-6.4244	9.74872
DMSO	-6.63374	7.99691
DMSO	-3.90117	8.95586
DMSO	-4.89338	9.31716
DMSO	-6.72237	10.8072
DMSO	-5.32559	11.0763
DMSO	-4.11833	8.53321
DMSO	-5.3812	8.37775
DMSO	-6.19227	9.30994
DMSO	-4.00386	9.85918
DMSO	-4.93721	9.17931
DMSO	-6.32134	9.4684
DMSO	-4.44689	9.8123
DMSO	-5.80175	9.00225
DMSO	-5.40375	10.7367
DMSO	-6.11065	9.14981
DMSO	-6.55518	7.94858
DMSO	-5.24343	10.6334
DMSO	-5.01231	10.1401
DMSO	-6.4441	8.29131
DMSO	-4.39327	7.77544
DMSO	-6.42347	7.95331
DMSO	-5.22199	8.17846
DMSO	-5.46487	10.2055
DMSO	-5.15538	10.8796
DMSO	-5.65766	9.40184
DMSO	-4.24309	9.57493
DMSO	-6.20945	9.32156
DMSO	-6.43315	9.28745
DMSO	-6.03555	7.9052
DMSO	-7.47969	10.7319
DMSO	-6.38787	9.73096
DMSO	-6.38249	9.83786
DMSO	-5.9241	11.6738
DMSO	-6.66292	8.01904
DMSO	-5.52204	9.35036
DMSO	-6.31666	9.56609
DMSO	-3.90519	9.59931
DMSO	-6.96655	8.05883
DMSO	-5.48709	9.50807
DMSO	-5.84797	8.71027
DMSO	-6.21618	9.62378
DMSO	-5.99351	8.31772
DMSO	-5.37431	10.4587
DMSO	-5.02784	8.22331
DMSO	-5.8552	8.9106
DMSO	-6.34717	9.43347
DMSO	-5.1822	8.29774
DMSO	-4.10479	9.35468
DMSO	-5.63404	8.69714
DMSO	-6.33317	8.72167
DMSO	-5.63826	7.97823
DMSO	-4.59709	6.98392
DMSO	-8.13343	10.1567
DMSO	-4.46564	7.87194
DMSO	-3.69168	11.6992
DMSO	-6.2666	11.5261
DMSO	-4.33845	9.64215
DMSO	-4.73854	7.27109
DMSO	-5.6246	9.42216
DMSO	-5.96778	9.4554
DMSO	-8.08371	10.407
DMSO	-6.22795	9.83647
DMSO	-4.23916	10.4002
DMSO	-4.98468	9.71339
DMSO	-6.01746	9.1089
DMSO	-6.22728	10.8206
DMSO	-6.3303	9.99303
DMSO	-6.40803	10.4292
DMSO	-5.85498	9.07745
DMSO	-4.74347	11.2495
DMSO	-2.15631	7.57857
DMSO	-6.49149	10.1452
DMSO	-5.15692	8.32037
DMSO	-5.9054	8.53191
DMSO	-4.102	8.12491
DMSO	-5.10107	9.48161
DMSO	-4.8153	9.6927
DMSO	-4.77357	10.5252
DMSO	-6.70328	9.77432
DMSO	-6.58078	8.56819
DMSO	-5.66647	10.5374
DMSO	-7.59308	9.4186
DMSO	-5.628	8.12505
DMSO	-5.86005	10.5375
DMSO	-7.37426	9.41454
DMSO	-3.91118	8.76541
DMSO	-7.23047	8.3733
DMSO	-5.36366	8.05158
DMSO	-5.51829	8.89614
nocodazole_3.0	-7.17492	-6.31807
nocodazole_3.0	-6.69848	-9.13058
nocodazole_3.0	-7.06847	-7.35655
nocodazole_3.0	-7.71428	-7.06423
nocodazole_3.0	-7.84938	-8.89562
nocodazole_3.0	-6.24138	-7.87098
nocodazole_3.0	-6.86149	-8.17111
nocodazole_3.0	-4.71185	-8.34612
nocodazole_3.0	-4.86669	-9.19837
nocodazole_3.0	-6.07872	-6.06011
nocodazole_3.0	-7.07288	-11.4136
nocodazole_3.0	-6.73404	-7.64319
nocodazole_3.0	-5.97511	-8.22835
nocodazole_3.0	-8.36382	-9.61204
nocodazole_3.0	-6.272	-8.79839
nocodazole_3.0	-4.93677	-7.54778
nocodazole_3.0	-5.25029	-10.6406
nocodazole_3.0	-5.19255	-7.75773
nocodazole_3.0	-6.09163	-7.67051
nocodazole_3.0	-8.32283	-9.21816
nocodazole_3.0	-6.63912	-8.6303
nocodazole_3.0	-7.02594	-11.107
nocodazole_3.0	-5.06149	-7.40999
nocodazole_3.0	-6.37747	-8.13813
nocodazole_3.0	-7.08004	-9.13763
nocodazole_3.0	-5.63453	-7.9913
nocodazole_3.0	-4.54559	-8.32159
nocodazole_3.0	-6.71633	-7.30883
nocodazole_3.0	-6.66061	-9.91419
nocodazole_3.0	-5.80185	-9.14871
nocodazole_3.0	-7.44797	-9.61296
nocodazole_3.0	-7.18092	-8.15651
nocodazole_3.0	-7.85545	-11.4205
nocodazole_3.0	-6.35914	-7.89553
nocodazole_3.0	-6.67843	-9.51572
nocodazole_3.0	-6.0626	-8.07806
nocodazole_3.0	-6.18788	-8.40396
nocodazole_3.0	-6.48295	-6.29402
nocodazole_3.0	-8.611	-10.8426
nocodazole_3.0	-6.84492	-9.23031
nocodazole_3.0	-5.26993	-6.78516
nocodazole_3.0	-7.22392	-9.27877
nocodazole_3.0	-5.971	-6.14488
nocodazole_3.0	-7.66738	-7.39298
nocodazole_3.0	-10.0981	-9.70965
nocodazole_3.0	-5.88915	-8.54116
nocodazole_3.0	-8.20877	-9.38807
nocodazole_3.0	-6.50195	-9.18051
nocodazole_3.0	-6.74641	-7.96047
nocodazole_3.0	-6.87584	-10.2427
nocodazole_3.0	-6.01792	-9.44403
nocodazole_3.0	-7.70905	-9.79582
nocodazole_3.0	-5.56906	-9.10739
nocodazole_3.0	-7.72413	-8.10121
nocodazole_3.0	-7.59135	-9.00393
nocodazole_3.0	-5.82405	-8.39599
nocodazole_3.0	-3.18743	-6.07569
nocodazole_3.0	-8.0519	-10.0321
nocodazole_3.0	-8.09166	-9.73831
nocodazole_3.0	-6.63236	-8.31989
nocodazole_3.0	-6.21892	-6.81982
nocodazole_3.0	-8.02208	-9.56823
nocodazole_3.0	-8.93078	-10.6983
nocodazole_3.0	-4.95395	-7.12329
nocodazole_3.0	-7.48988	-9.18739
nocodazole_3.0	-7.01249	-9.50602
nocodazole_3.0	-7.46833	-9.35212
nocodazole_3.0	-6.39602	-8.79268
nocodazole_3.0	-7.08979	-10.2052
nocodazole_3.0	-7.79506	-8.71868
nocodazole_3.0	-7.66342	-11.1469
nocodazole_3.0	-6.84904	-9.62475
nocodazole_3.0	-9.12185	-10.4947
nocodazole_3.0	-8.07072	-8.9294
nocodazole_3.0	-7.59279	-8.48752
nocodazole_3.0	-5.80787	-6.58023
nocodazole_3.0	-7.01265	-6.98359
nocodazole_3.0	-7.23966	-8.74257
nocodazole_3.0	-8.83861	-11.3736
nocodazole_3.0	-8.04245	-8.3585
nocodazole_3.0	-7.89484	-8.20205
nocodazole_3.0	-7.52919	-11.628
nocodazole_3.0	-9.61389	-10.1106
nocodazole_3.0	-7.29146	-8.46479
nocodazole_3.0	-6.89718	-9.90983
nocodazole_3.0	-6.39001	-10.8813
nocodazole_3.0	-7.29873	-7.90142
nocodazole_3.0	-5.52318	-9.10497
nocodazole_3.0	-5.2222	-8.57464
nocodazole_3.0	-5.24403	-7.76179
nocodazole_3.0	-7.1835	-9.09366
nocodazole_3.0	-6.99565	-8.27173
nocodazole_3.0	-7.69169	-8.60365
nocodazole_3.0	-7.20532	-8.55463
nocodazole_3.0	-5.43502	-7.48733
nocodazole_3.0	-7.44916	-9.2714
nocodazole_3.0	-7.26562	-9.96151
nocodazole_3.0	-6.99716	-10.2215
nocodazole_3.0	-7.54413	-6.59887
nocodazole_3.0	-7.51894	-8.52352
nocodazole_3.0	-7.34086	-8.46277
nocodazole_3.0	-7.26488	-10.4721
nocodazole_3.0	-5.93641	-7.89557
nocodazole_3.0	-8.45331	-11.0993
nocodazole_3.0	-4.19214	-8.86471
nocodazole_3.0	-8.90405	-9.17859
nocodazole_3.0	-6.8199	-7.66191
nocodazole_3.0	-6.2358	-9.51586
nocodazole_3.0	-6.09708	-8.44106
nocodazole_3.0	-7.34436	-11.3973
nocodazole_3.0	-6.73042	-10.2868
nocodazole_3.0	-7.31889	-6.08541
nocodazole_3.0	-7.99116	-9.39501
nocodazole_3.0	-6.47588	-10.2472
nocodazole_3.0	-5.37374	-8.11622
nocodazole_3.0	-5.43869	-7.87491
nocodazole_3.0	-6.85388	-10.7086
nocodazole_3.0	-7.35156	-5.00426
nocodazole_3.0	-5.91978	-8.68202
nocodazole_3.0	-7.09893	-8.98486
nocodazole_3.0	-7.66178	-7.41169
nocodazole_3.0	-6.37919	-8.92525
nocodazole_3.0	-6.97819	-10.122
nocodazole_3.0	-6.28247	-7.99892
nocodazole_3.0	-7.53074	-9.58195
nocodazole_3.0	-7.88889	-9.0434
nocodazole_3.0	-7.95692	-9.44356
nocodazole_3.0	-7.18672	-10.6924
nocodazole_3.0	-8.57979	-8.53674
nocodazole_3.0	-5.77047	-9.27567
nocodazole_3.0	-5.94476	-8.69798
nocodazole_3.0	-7.12231	-9.1996
nocodazole_3.0	-5.98193	-10.0659
nocodazole_3.0	-6.59218	-8.13728
nocodazole_3.0	-6.72599	-10.3394
nocodazole_3.0	-7.37891	-8.75662
nocodazole_3.0	-4.95989	-8.32513
nocodazole_3.0	-6.30287	-5.58284
nocodazole_3.0	-8.10994	-8.1984
nocodazole_3.0	-6.34206	-8.41551
nocodazole_3.0	-7.87058	-9.28716
nocodazole_3.0	-5.71277	-9.31187
nocodazole_3.0	-7.7597	-7.57616
nocodazole_3.0	-6.80709	-8.86113
nocodazole_3.0	-11.2628	-12.884
nocodazole_3.0	-7.54231	-8.91074
nocodazole_3.0	-5.48777	-7.38135
nocodazole_3.0	-7.8224	-11.1216
nocodazole_3.0	-5.12705	-9.43194
nocodazole_3.0	-5.88032	-7.37628
nocodazole_3.0	-7.50596	-9.50672
nocodazole_3.0	-3.39368	-9.79504
nocodazole_3.0	-6.77498	-9.3334
nocodazole_3.0	-5.24643	-10.4501
nocodazole_3.0	-7.02745	-7.91882
nocodazole_3.0	-7.1334	-9.70467
nocodazole_3.0	-7.00423	-9.04487
nocodazole_3.0	-7.09795	-9.98029
nocodazole_3.0	-6.1716	-10.5836
nocodazole_3.0	-8.32291	-10.1208
nocodazole_3.0	-7.97858	-7.84604
nocodazole_3.0	-7.54478	-8.2383
nocodazole_3.0	-7.60145	-10.3219
nocodazole_3.0	-4.30386	-8.47939
nocodazole_3.0	-6.49974	-7.127
nocodazole_3.0	-6.81111	-5.41594
nocodazole_3.0	-7.595	-10.6739
nocodazole_3.0	-7.40798	-10.8354
nocodazole_3.0	-6.11296	-8.52627
nocodazole_3.0	-4.24273	-8.81584
nocodazole_3.0	-7.30974	-7.90612
nocodazole_3.0	-9.72115	-9.97669
nocodazole_3.0	-6.26261	-9.37211
nocodazole_3.0	-5.27869	-7.27327
nocodazole_3.0	-5.7936	-10.4359
nocodazole_3.0	-6.08508	-7.60491
nocodazole_3.0	-6.27347	-8.71177
nocodazole_3.0	-6.8275	-8.04637
nocodazole_3.0	-6.24527	-9.35158
nocodazole_3.0	-6.93419	-10.7804
nocodazole_3.0	-7.68244	-11.3313
nocodazole_3.0	-8.18518	-9.01884
nocodazole_3.0	-6.85576	-9.26207
nocodazole_3.0	-6.95387	-9.52769
nocodazole_3.0	-6.76355	-8.57225
nocodazole_3.0	-4.80727	-7.60906
nocodazole_3.0	-5.27733	-8.24665
nocodazole_3.0	-4.60958	-7.18586
nocodazole_3.0	-7.52123	-9.47896
nocodazole_3.0	-6.48467	-8.99817
nocodazole_3.0	-5.44198	-8.90497
nocodazole_3.0	-7.85771	-7.96936
nocodazole_3.0	-6.6004	-5.60412
nocodazole_3.0	-8.48933	-7.67725
nocodazole_3.0	-7.12987	-7.34271
nocodazole_3.0	-6.52895	-10.709
nocodazole_3.0	-7.7631	-9.74868
nocodazole_3.0	-6.34888	-8.65425
nocodazole_3.0	-7.12877	-8.98136
nocodazole_3.0	-6.61832	-9.66263
nocodazole_3.0	-8.18337	-11.2069
nocodazole_3.0	-6.41107	-8.25047
nocodazole_3.0	-9.30784	-8.35588
nocodazole_3.0	-6.51725	-7.59493
nocodazole_3.0	-7.26236	-10.1282
nocodazole_3.0	-8.04657	-9.19158
nocodazole_3.0	-8.30503	-7.26571
nocodazole_3.0	-6.52001	-9.6295
nocodazole_3.0	-5.777	-8.80872
nocodazole_3.0	-6.87659	-9.83299
nocodazole_3.0	-5.66629	-8.86708
nocodazole_3.0	-5.49343	-7.64043
nocodazole_3.0	-6.76602	-8.06205
nocodazole_3.0	-6.75437	-6.05235
nocodazole_3.0	-8.37301	-7.41419
nocodazole_3.0	-5.61684	-8.88116
nocodazole_3.0	-7.04554	-9.69976
nocodazole_3.0	-6.32271	-9.62251
nocodazole_3.0	-7.21499	-7.9427
nocodazole_3.0	-7.97958	-6.47031
nocodazole_3.0	-7.36833	-9.24694
nocodazole_3.0	-7.99213	-10.2412
nocodazole_3.0	-6.23838	-7.76844
nocodazole_3.0	-7.1751	-6.632
nocodazole_3.0	-6.33862	-7.70851
nocodazole_3.0	-7.44516	-7.75303
nocodazole_3.0	-8.16576	-7.85931
nocodazole_3.0	-5.81256	-7.70403
nocodazole_3.0	-6.2933	-8.78686
nocodazole_3.0	-5.72692	-7.36802
nocodazole_3.0	-7.16327	-9.37983
nocodazole_3.0	-8.56862	-7.10711
nocodazole_3.0	-4.30068	-7.95472
nocodazole_3.0	-5.9218	-7.03322
nocodazole_3.0	-7.16911	-7.98135
nocodazole_3.0	-8.49958	-8.34889
nocodazole_3.0	-7.16607	-10.0263
nocodazole_3.0	-6.52539	-9.54834
nocodazole_3.0	-5.85122	-8.66556
nocodazole_3.0	-6.93601	-8.84889
nocodazole_3.0	-5.94414	-8.17845
nocodazole_3.0	-6.55647	-9.68388
nocodazole_3.0	-6.43641	-7.99588
nocodazole_3.0	-6.00138	-8.52049
nocodazole_3.0	-6.31896	-8.93964
nocodazole_3.0	-8.4083	-7.75882
nocodazole_3.0	-7.19719	-8.91922
nocodazole_3.0	-7.06059	-9.35494
nocodazole_3.0	-6.45425	-8.30001
nocodazole_3.0	-6.44658	-7.82679
nocodazole_3.0	-6.77236	-7.72934
nocodazole_3.0	-6.13344	-6.26825
nocodazole_3.0	-5.41219	-8.48398
nocodazole_3.0	-7.09408	-8.58382
nocodazole_3.0	-6.28644	-8.56181
nocodazole_3.0	-7.47265	-7.76922
nocodazole_3.0	-7.29726	-8.40876
nocodazole_3.0	-5.82689	-6.67761
nocodazole_3.0	-7.66964	-8.74689
nocodazole_3.0	-5.86395	-8.8973
nocodazole_3.0	-8.86758	-5.75082
nocodazole_3.0	-6.20026	-6.73441
nocodazole_3.0	-7.21172	-5.69426
nocodazole_3.0	-6.80653	-8.25362
nocodazole_3.0	-5.93733	-7.66694
nocodazole_3.0	-5.97907	-10.6001
nocodazole_3.0	-6.50416	-7.35122
nocodazole_3.0	-9.36815	-11.5593
nocodazole_3.0	-6.3783	-7.43441
nocodazole_3.0	-6.91238	-11.5813
nocodazole_3.0	-6.85773	-10.4272
nocodazole_3.0	-4.99652	-7.1383
nocodazole_3.0	-8.08456	-10.7042
nocodazole_3.0	-6.52639	-10.1761
nocodazole_3.0	-8.44409	-9.85844
nocodazole_3.0	-5.33412	-7.62514
nocodazole_3.0	-8.15123	-9.26624
nocodazole_3.0	-7.12303	-10.2624
nocodazole_3.0	-7.43691	-7.31805
nocodazole_3.0	-7.10811	-9.1028
nocodazole_3.0	-7.37939	-7.71962
nocodazole_3.0	-7.31611	-9.64516
nocodazole_3.0	-4.08737	-10.1438
nocodazole_3.0	-6.76061	-8.1385
nocodazole_3.0	-8.02232	-7.54752
nocodazole_3.0	-5.27782	-7.75413
nocodazole_3.0	-7.3837	-9.07152
nocodazole_3.0	-6.54758	-8.65662
nocodazole_3.0	-7.19858	-8.69404
nocodazole_3.0	-6.9179	-9.65889
nocodazole_3.0	-6.29646	-6.69386
nocodazole_3.0	-6.5606	-10.0335
nocodazole_3.0	-5.00793	-7.0035
nocodazole_3.0	-6.54575	-9.09309
nocodazole_3.0	-7.41571	-6.68402
nocodazole_3.0	-7.36847	-10.5124
nocodazole_3.0	-7.05167	-10.7991
nocodazole_3.0	-9.23554	-9.48451
nocodazole_3.0	-5.38161	-8.25961
nocodazole_3.0	-4.83605	-7.13342
cytochalasin B_0.01	-1.43768	2.03473
cytochalasin B_0.01	-2.53258	2.5597
cytochalasin B_0.01	-2.16569	3.16248
cytochalasin B_0.01	0.097467	3.24895
cytochalasin B_0.01	-1.95185	2.37631
cytochalasin B_0.01	-3.29009	3.89309
cytochalasin B_0.01	-1.21728	5.08398
cytochalasin B_0.01	-3.99471	2.08172
cytochalasin B_0.01	-0.801323	2.50835
cytochalasin B_0.01	-2.53634	5.30213
cytochalasin B_0.01	-1.51816	3.8321
cytochalasin B_0.01	0.198998	2.51837
cytochalasin B_0.01	-0.845353	3.61938
cytochalasin B_0.01	-0.486874	2.67624
cytochalasin B_0.01	-1.55237	2.17071
cytochalasin B_0.01	-0.348814	3.58315
cytochalasin B_0.01	-3.27156	4.53962
cytochalasin B_0.01	-1.04138	1.40914
cytochalasin B_0.01	-0.351328	2.49269
cytochalasin B_0.01	-4.08252	2.04967
cytochalasin B_0.01	-3.47846	1.71082
cytochalasin B_0.01	-1.29839	3.25261
cytochalasin B_0.01	-3.01681	3.84564
cytochalasin B_0.01	-2.77453	2.74244
cytochalasin B_0.01	-3.15514	2.3027
cytochalasin B_0.01	0.00395807	2.95463
cytochalasin B_0.01	-3.39823	1.68403
cytochalasin B_0.01	-1.47922	5.82391
cytochalasin B_0.01	-2.42651	2.95028
cytochalasin B_0.01	-1.0441	-0.619906
cytochalasin B_0.01	-2.74566	2.07888
cytochalasin B_0.01	-1.23101	4.20092
cytochalasin B_0.01	-2.07637	3.60538
cytochalasin B_0.01	0.388741	3.72926
cytochalasin B_0.01	-1.11789	1.17723
cytochalasin B_0.01	-0.0363432	4.39588
cytochalasin B_0.01	-2.79069	4.06728
cytochalasin B_0.01	-4.17522	3.5965
cytochalasin B_0.01	-2.78654	2.894
cytochalasin B_0.01	-2.83249	3.3
cytochalasin B_0.01	0.594756	3.30344
cytochalasin B_0.01	-2.60277	3.99952
cytochalasin B_0.01	0.117542	3.49149
cytochalasin B_0.01	-2.13669	4.31001
cytochalasin B_0.01	-1.26447	0.825824
cytochalasin B_0.01	-1.70585	3.47178
cytochalasin B_0.01	-1.67488	1.94661
cytochalasin B_0.01	-1.77373	2.56693
cytochalasin B_0.01	-0.698994	2.02585
cytochalasin B_0.01	-1.78069	3.72275
cytochalasin B_0.01	-3.47428	3.33319
cytochalasin B_0.01	-1.87903	3.27964
cytochalasin B_0.01	-2.57359	3.5209
cytochalasin B_0.01	-0.405273	3.25591
cytochalasin B_0.01	-2.26716	2.53242
cytochalasin B_0.01	-2.54342	6.66896
cytochalasin B_0.01	-1.92159	3.27962
cytochalasin B_0.01	-0.697169	2.22794
cytochalasin B_0.01	-2.19429	2.46627
cytochalasin B_0.01	-2.17635	3.43424
cytochalasin B_0.01	-1.41311	3.49283
cytochalasin B_0.01	-3.56518	1.6383
cytochalasin B_0.01	-1.92723	3.56933
cytochalasin B_0.01	-1.97451	2.43679
cytochalasin B_0.01	-1.47026	3.19207
cytochalasin B_0.01	-3.02877	2.53056
cytochalasin B_0.01	-0.510855	4.55284
cytochalasin B_0.01	-1.69413	3.62182
cytochalasin B_0.01	-2.71246	1.7467
cytochalasin B_0.01	-3.0104	4.22641
cytochalasin B_0.01	-3.36203	4.19843
cytochalasin B_0.01	-2.46554	1.71177
cytochalasin B_0.01	-2.0564	4.77436
cytochalasin B_0.01	-1.88602	2.50281
cytochalasin B_0.01	-0.782222	1.54749
cytochalasin B_0.01	-1.32461	1.87667
cytochalasin B_0.01	-1.57395	3.00047
cytochalasin B_0.01	-1.88698	2.88611
cytochalasin B_0.01	-1.15317	2.16414
cytochalasin B_0.01	-1.99645	0.285036
cytochalasin B_0.01	-0.564005	1.6807
cytochalasin B_0.01	-0.867244	1.78542
cytochalasin B_0.01	-2.23056	3.92621
cytochalasin B_0.01	-1.48238	5.01793
cytochalasin B_0.01	-3.21038	3.60322
cytochalasin B_0.01	-2.05271	2.22087
cytochalasin B_0.01	-2.3095	4.60696
cytochalasin B_0.01	-1.56666	2.99655
cytochalasin B_0.01	-4.29381	4.60757
cytochalasin B_0.01	-1.59172	3.05593
cytochalasin B_0.01	-1.26136	3.02254
cytochalasin B_0.01	-0.518045	3.02341
cytochalasin B_0.01	-2.1985	3.1391
cytochalasin B_0.01	-1.03259	2.02122
cytochalasin B_0.01	-2.98787	3.23057
cytochalasin B_0.01	-2.30244	2.30128
cytochalasin B_0.01	-1.82733	5.26259
cytochalasin B_0.01	-2.70553	1.88365
cytochalasin B_0.01	-3.47732	3.79112
cytochalasin B_0.01	1.43714	4.71913
cytochalasin B_0.01	-2.85199	4.37002
cytochalasin B_0.01	-1.77442	3.72032
cytochalasin B_0.01	-2.54239	3.38791
cytochalasin B_0.01	-2.73748	5.12554
cytochalasin B_0.01	-1.71297	4.06362
cytochalasin B_0.01	-1.46425	4.72224
cytochalasin B_0.01	-0.695782	1.67161
cytochalasin B_0.01	-2.12107	3.10383
cytochalasin B_0.01	-0.904482	1.74583
cytochalasin B_0.01	-0.754145	6.4028
cytochalasin B_0.01	-2.05991	1.40489
cytochalasin B_0.01	-1.47986	3.33246
cytochalasin B_0.01	-2.86119	3.13099
cytochalasin B_0.01	-2.71195	4.3645
cytochalasin B_0.01	-1.28301	2.78407
cytochalasin B_0.01	-3.58447	3.75174
cytochalasin B_0.01	-0.796903	2.00882
cytochalasin B_0.01	-2.7332	6.22412
cytochalasin B_0.01	-1.99085	3.2527
cytochalasin B_0.01	-1.6811	2.33486
cytochalasin B_0.01	-1.27671	2.89087
cytochalasin B_0.01	-2.77092	3.15163
cytochalasin B_0.01	-3.16951	2.88567
cytochalasin B_0.01	-1.56839	1.79085
cytochalasin B_0.01	-1.64568	3.22542
cytochalasin B_0.01	-1.47928	2.82938
cytochalasin B_0.01	-2.24307	1.70015
cytochalasin B_0.01	-0.83629	2.08441
cytochalasin B_0.01	-3.252	5.20227
cytochalasin B_0.01	-0.795031	1.96652
cytochalasin B_0.01	-0.865829	4.77754
cytochalasin B_0.01	-3.47261	3.96003
cytochalasin B_0.01	-1.91082	2.51689
cytochalasin B_0.01	-3.012	2.4028
cytochalasin B_0.01	-0.879687	0.644852
cytochalasin B_0.01	-2.68527	4.00397
cytochalasin B_0.01	-1.43701	2.42334
cytochalasin B_0.01	-2.73597	3.3128
cytochalasin B_0.01	-1.66096	5.60827
cytochalasin B_0.01	-1.90333	4.54225
cytochalasin B_0.01	-3.50731	4.5665
cytochalasin B_0.01	-0.539906	2.21113
cytochalasin B_0.01	-4.26463	3.69118
cytochalasin B_0.01	-0.859529	3.44869
cytochalasin B_0.01	-3.46401	6.51354
cytochalasin B_0.01	-1.30074	2.86572
cytochalasin B_0.01	-1.66253	3.75487
cytochalasin B_0.01	-2.62483	2.25042
cytochalasin B_0.01	-1.42316	2.57116
cytochalasin B_0.01	-1.06091	1.54844
cytochalasin B_0.01	-2.95647	4.34173
cytochalasin B_0.01	-2.71736	3.44429
cytochalasin B_0.01	-1.15297	4.34505
cytochalasin B_0.01	-1.42666	1.15727
cytochalasin B_0.01	-2.88698	0.988878
cytochalasin B_0.01	-2.58523	2.73954
cytochalasin B_0.01	-2.98196	3.5869
cytochalasin B_0.01	-0.665959	3.19357
cytochalasin B_0.01	-1.17856	3.06702
cytochalasin B_0.01	-2.04329	2.84492
cytochalasin B_0.01	-1.81942	2.93039
cytochalasin B_0.01	0.073704	2.44383
cytochalasin B_0.01	-2.61861	3.76834
cytochalasin B_0.01	-2.35918	3.46839
cytochalasin B_0.01	-2.10681	2.91215
cytochalasin B_0.01	-1.24765	4.5604
cytochalasin B_0.01	-1.70571	4.11023
cytochalasin B_0.01	-3.84193	3.89261
cytochalasin B_0.01	-2.15251	1.74423
cytochalasin B_0.01	-2.66971	3.46236
cytochalasin B_0.01	-2.57114	2.08007
cytochalasin B_0.01	-2.70963	2.22162
cytochalasin B_0.01	-3.34685	2.86963
cytochalasin B_0.01	-2.05732	2.02721
cytochalasin B_0.01	-1.71637	5.0442
cytochalasin B_0.01	-1.17402	1.00385
cytochalasin B_0.01	-1.2875	3.10429
cytochalasin B_0.01	-0.244562	2.36499
cytochalasin B_0.01	-2.07951	2.87704
cytochalasin B_0.01	0.931896	3.26177
cytochalasin B_0.01	-2.7793	4.67457
cytochalasin B_0.01	-1.46929	1.42044
cytochalasin B_0.01	-1.35843	3.74461
cytochalasin B_0.01	-1.53496	2.52509
cytochalasin B_0.01	-2.79763	5.36099
cytochalasin B_0.01	-1.71406	3.43047
cytochalasin B_0.01	-0.362327	3.83729
cytochalasin B_0.01	0.329789	2.4758
cytochalasin B_0.01	-1.43172	2.74443
cytochalasin B_0.01	-1.71297	3.38411
cytochalasin B_0.01	-2.54626	2.17406
cytochalasin B_0.01	-3.79732	1.52372
cytochalasin B_0.01	-1.32592	3.86725
cytochalasin B_0.01	-1.59251	3.02203
cytochalasin B_0.01	-1.70828	4.76362
cytochalasin B_0.01	-2.31364	1.21565
cytochalasin B_0.01	-1.27614	1.79375
cytochalasin B_0.01	-1.4542	2.13739
cytochalasin B_0.01	-3.72531	3.40634
cytochalasin B_0.01	0.605412	3.78748
cytochalasin B_0.01	-0.764283	1.27073
cytochalasin B_0.01	-1.88252	3.57397
cytochalasin B_0.01	-1.3489	3.43655
cytochalasin B_0.01	-1.1116	3.72144
cytochalasin B_0.01	-2.32128	2.05706
cytochalasin B_0.01	-1.39015	1.66933
cytochalasin B_0.01	-3.38558	4.75359
cytochalasin B_0.01	-1.59859	2.27527
cytochalasin B_0.01	-0.606671	3.19542
cytochalasin B_0.01	-1.11317	5.5042
cytochalasin B_0.01	-0.62569	3.11371
cytochalasin B_0.01	-0.363759	3.51288
cytochalasin B_0.01	-2.39189	4.06556
cytochalasin B_0.01	-2.72727	3.16566
cytochalasin B_0.01	-0.245269	2.03501
cytochalasin B_0.01	-1.85325	3.39196
cytochalasin B_0.01	-0.815176	3.89373
cytochalasin B_0.01	-1.65563	1.79383
cytochalasin B_0.01	-0.686946	2.67089
cytochalasin B_0.01	-3.16509	3.24319
cytochalasin B_0.01	-2.73026	1.83725
cytochalasin B_0.01	-4.32191	2.23627
cytochalasin B_0.01	-1.82152	5.48457
cytochalasin B_0.01	-2.6924	3.05678
cytochalasin B_0.01	-4.02168	3.48563
cytochalasin B_0.01	-0.703289	3.58534
cytochalasin B_0.01	-1.22802	3.5822
cytochalasin B_0.01	-5.55503	2.65909
cytochalasin B_0.01	-2.64577	2.14855
cytochalasin B_0.01	-1.12326	0.827055
cytochalasin B_0.01	-1.51917	2.95041
cytochalasin B_0.01	-2.16861	4.25334
cytochalasin B_0.01	-3.47632	0.856647
cytochalasin B_0.01	0.0256341	3.63372
cytochalasin B_0.01	-3.57889	3.09622
cytochalasin B_0.01	-1.98604	3.81878
cytochalasin B_0.01	-1.91466	2.38778
cytochalasin B_0.01	-0.990518	4.84631
cytochalasin B_0.01	-2.81096	3.41404
cytochalasin B_0.01	-1.82107	2.59171
cytochalasin B_0.01	-1.14322	1.74036
cytochalasin B_0.01	-2.66662	4.83832
cytochalasin B_0.01	-0.857429	3.49984
cytochalasin B_0.01	-0.567585	4.04141
cytochalasin B_0.01	-0.674817	1.64044
cytochalasin B_0.01	-1.99988	3.16288
cytochalasin B_0.01	-1.71115	1.57764
cytochalasin B_0.01	-1.69852	1.65067
cytochalasin B_0.01	-3.62641	3.28905
cytochalasin B_0.01	-0.765045	2.96333
cytochalasin B_0.01	-1.54519	3.94368
cytochalasin B_0.01	-2.69132	2.36536
cytochalasin B_0.01	-0.441213	2.70445
cytochalasin B_0.01	0.14805	3.87244
cytochalasin B_0.01	1.19264	3.78818
cytochalasin B_0.01	-2.72075	1.06148
cytochalasin B_0.01	-1.37662	3.42858
cytochalasin B_0.01	-0.48552	1.68898
cytochalasin B_0.01	-2.18116	3.05774
cytochalasin B_0.01	-1.0988	3.43587
cytochalasin B_0.01	-0.208292	2.44464
cytochalasin B_0.01	-1.12165	2.85368
cytochalasin B_0.01	-1.6916	3.76355
cytochalasin B_0.01	-1.11866	1.50332
cytochalasin B_0.01	-2.45685	3.62082
cytochalasin B_0.01	-4.57239	2.36389
cytochalasin B_0.01	-2.83887	2.98664
cytochalasin B_0.01	-1.07535	1.65167
cytochalasin B_0.01	-0.698133	3.84867
cytochalasin B_0.01	-4.23561	3.88536
cytochalasin B_0.01	-2.40528	2.76454
cytochalasin B_0.01	-0.601823	4.46697
cytochalasin B_0.01	-2.05992	4.03285
cytochalasin B_0.01	-2.70961	5.07198
cytochalasin B_0.01	-2.30807	2.69828
cytochalasin B_0.01	-2.57271	2.56542
cytochalasin B_0.01	-3.10535	3.07827
cytochalasin B_0.01	-1.11781	3.05428
cytochalasin B_0.01	-1.51299	1.61996
cytochalasin B_0.01	-2.9659	5.00494
cytochalasin B_0.01	-4.0064	2.71348
cytochalasin B_0.01	-3.13326	3.70655
cytochalasin B_0.01	-1.75954	3.07753
cytochalasin B_0.01	-1.75082	2.2808
cytochalasin B_0.01	-1.23558	3.69011
cytochalasin B_0.01	-1.05585	2.89149
cytochalasin B_0.01	-0.898989	3.81924
cytochalasin B_0.01	-1.9249	5.19186
cytochalasin B_0.01	-0.0170963	3.85732
cytochalasin B_0.01	-1.96091	1.78154
cytochalasin B_0.01	-4.05407	2.34035
cytochalasin B_0.01	-2.16516	2.51198
cytochalasin B_0.01	-0.836244	2.97883
cytochalasin B_0.01	-1.71164	2.83046
cytochalasin B_0.01	-2.40802	2.52252
cytochalasin B_0.01	-3.19063	3.45138
cytochalasin B_0.01	-2.33137	1.07507
cytochalasin B_0.01	-2.35569	2.76236
cytochalasin B_0.01	-1.26881	1.90778
cytochalasin B_0.01	-3.9193	4.48075
cytochalasin B_0.03	-2.52714	4.37258
cytochalasin B_0.03	-1.42493	1.88898
cytochalasin B_0.03	-1.48016	5.33996
cytochalasin B_0.03	-0.249884	2.66683
cytochalasin B_0.03	-1.88052	4.67367
cytochalasin B_0.03	-0.906962	3.35896
cytochalasin B_0.03	-1.0085	4.36018
cytochalasin B_0.03	-3.3867	3.75662
cytochalasin B_0.03	-3.4159	2.90794
cytochalasin B_0.03	-0.890213	2.45535
cytochalasin B_0.03	-0.901671	4.35344
cytochalasin B_0.03	-1.68187	1.49297
cytochalasin B_0.03	-2.63756	5.0133
cytochalasin B_0.03	-0.999571	6.66194
cytochalasin B_0.03	-2.60783	4.2179
cytochalasin B_0.03	-1.79022	4.8122
cytochalasin B_0.03	-3.03415	4.35513
cytochalasin B_0.03	-0.981381	4.57288
cytochalasin B_0.03	-1.64424	4.99301
cytochalasin B_0.03	-2.70192	3.48463
cytochalasin B_0.03	-2.77694	3.29762
cytochalasin B_0.03	-0.0770678	3.15111
cytochalasin B_0.03	-1.72517	3.07791
cytochalasin B_0.03	-3.36589	2.41546
cytochalasin B_0.03	-2.48651	3.80113
cytochalasin B_0.03	-2.78949	4.60308
cytochalasin B_0.03	-2.00511	5.62468
cytochalasin B_0.03	-1.88155	2.85835
cytochalasin B_0.03	-2.95506	4.87315
cytochalasin B_0.03	-2.45278	3.17412
cytochalasin B_0.03	-5.02215	3.37658
cytochalasin B_0.03	-1.24597	2.91415
cytochalasin B_0.03	-1.41641	2.77168
cytochalasin B_0.03	-0.462474	2.94233
cytochalasin B_0.03	-1.37177	4.12468
cytochalasin B_0.03	-3.84741	4.11376
cytochalasin B_0.03	-1.83287	3.87782
cytochalasin B_0.03	-2.16506	3.03885
cytochalasin B_0.03	-2.18072	4.24094
cytochalasin B_0.03	-1.83234	1.21466
cytochalasin B_0.03	-1.40515	1.87468
cytochalasin B_0.03	-0.599947	1.98166
cytochalasin B_0.03	-0.729498	4.81945
cytochalasin B_0.03	-1.28892	4.12098
cytochalasin B_0.03	-1.41718	4.27585
cytochalasin B_0.03	-1.20272	2.19563
cytochalasin B_0.03	-2.38158	3.477
cytochalasin B_0.03	-3.64482	3.44448
cytochalasin B_0.03	-0.554725	4.54437
cytochalasin B_0.03	-1.35823	4.77428
cytochalasin B_0.03	-3.18711	6.15986
cytochalasin B_0.03	-2.90636	6.04422
cytochalasin B_0.03	-1.54694	3.20319
cytochalasin B_0.03	-1.29831	4.11396
cytochalasin B_0.03	-2.48116	3.98033
cytochalasin B_0.03	-1.44221	3.97657
cytochalasin B_0.03	-1.48889	3.03862
cytochalasin B_0.03	-3.24614	3.32388
cytochalasin B_0.03	-4.81648	5.39794
cytochalasin B_0.03	-2.58256	3.4993
cytochalasin B_0.03	-2.2948	3.95244
cytochalasin B_0.03	-3.64473	5.68043
cytochalasin B_0.03	-3.74138	3.70894
cytochalasin B_0.03	-1.41757	2.51696
cytochalasin B_0.03	-1.76065	1.40516
cytochalasin B_0.03	-1.4948	4.23231
cytochalasin B_0.03	-2.06	4.35109
cytochalasin B_0.03	-1.12589	5.63116
cytochalasin B_0.03	-1.93336	2.87073
cytochalasin B_0.03	-1.83135	3.53956
cytochalasin B_0.03	-2.97784	3.43577
cytochalasin B_0.03	-3.36534	0.694894
cytochalasin B_0.03	-2.94631	2.60076
cytochalasin B_0.03	-2.98879	5.59582
cytochalasin B_0.03	-1.19517	3.40088
cytochalasin B_0.03	-3.40112	3.99457
cytochalasin B_0.03	-1.84052	3.56623
cytochalasin B_0.03	-0.471246	3.04505
cytochalasin B_0.03	-3.47638	5.26269
cytochalasin B_0.03	-1.31061	4.46053
cytochalasin B_0.03	-2.72053	6.71463
cytochalasin B_0.03	-2.34815	5.34878
cytochalasin B_0.03	-1.67313	3.46545
cytochalasin B_0.03	-2.91003	5.38297
cytochalasin B_0.03	-3.6682	3.20185
cytochalasin B_0.03	-0.690164	3.23814
cytochalasin B_0.03	-3.7425	3.15314
cytochalasin B_0.03	-0.909965	4.0855
cytochalasin B_0.03	-1.32396	4.37094
cytochalasin B_0.03	-2.4613	4.60336
cytochalasin B_0.03	-2.78117	5.12092
cytochalasin B_0.03	-3.21582	4.34522
cytochalasin B_0.03	-1.74245	5.45068
cytochalasin B_0.03	-1.76392	4.58403
cytochalasin B_0.03	-1.39184	3.64311
cytochalasin B_0.03	-3.33765	5.39246
cytochalasin B_0.03	-4.2976	2.83111
cytochalasin B_0.03	-3.49304	3.10108
cytochalasin B_0.03	-1.91317	2.94553
cytochalasin B_0.03	-1.77392	2.98624
cytochalasin B_0.03	-3.02401	4.63319
cytochalasin B_0.03	-4.71534	4.74501
cytochalasin B_0.03	-3.70183	3.54835
cytochalasin B_0.03	-3.69558	4.50418
cytochalasin B_0.03	-0.904278	4.40312
cytochalasin B_0.03	-1.73946	2.22844
cytochalasin B_0.03	-1.57605	3.38997
cytochalasin B_0.03	-2.23066	3.14937
cytochalasin B_0.03	-0.631813	3.67765
cytochalasin B_0.03	-3.05888	4.99018
cytochalasin B_0.03	-0.298093	2.92042
cytochalasin B_0.03	-3.43762	2.65246
cytochalasin B_0.03	-2.06392	2.32913
cytochalasin B_0.03	-1.71325	3.29499
cytochalasin B_0.03	-3.83725	3.17185
cytochalasin B_0.03	-1.05752	4.07457
cytochalasin B_0.03	-1.60993	3.74138
cytochalasin B_0.03	-2.80955	3.52123
cytochalasin B_0.03	-2.78526	4.0649
cytochalasin B_0.03	-2.89704	4.71985
cytochalasin B_0.03	-2.46838	4.8263
cytochalasin B_0.03	-2.4681	3.68433
cytochalasin B_0.03	-2.93084	4.01626
cytochalasin B_0.03	-1.54877	5.38817
cytochalasin B_0.03	-0.531382	4.55136
cytochalasin B_0.03	-3.08997	4.2926
cytochalasin B_0.03	-3.19343	1.45866
cytochalasin B_0.03	-1.98395	4.51999
cytochalasin B_0.03	-3.76856	4.69025
cytochalasin B_0.03	-1.05209	2.63081
cytochalasin B_0.03	-4.26628	6.76905
cytochalasin B_0.03	-1.87143	4.85512
cytochalasin B_0.03	-2.69897	2.6434
cytochalasin B_0.03	-2.55448	3.57524
cytochalasin B_0.03	-3.0401	2.57516
cytochalasin B_0.03	-1.89005	4.10564
cytochalasin B_0.03	-2.4469	3.27009
cytochalasin B_0.03	-1.02916	1.66348
cytochalasin B_0.03	-0.962746	3.87561
cytochalasin B_0.03	-2.31866	1.72133
cytochalasin B_0.03	-1.01214	2.27256
cytochalasin B_0.03	-2.31813	5.10192
cytochalasin B_0.03	-1.20128	4.41549
cytochalasin B_0.03	-2.73178	4.19435
cytochalasin B_0.03	-4.70668	3.71277
cytochalasin B_0.03	-1.6376	3.44132
cytochalasin B_0.03	-1.76055	3.0792
cytochalasin B_0.03	-2.15313	3.50335
cytochalasin B_0.03	-2.9364	6.00173
cytochalasin B_0.03	-1.52188	2.14436
cytochalasin B_0.03	-2.91168	2.45411
cytochalasin B_0.03	-3.21372	3.63217
cytochalasin B_0.03	-1.6913	3.13584
cytochalasin B_0.03	-3.64781	2.05171
cytochalasin B_0.03	-2.83336	4.12349
cytochalasin B_0.03	-1.51525	5.63233
cytochalasin B_0.03	-3.2471	5.0913
cytochalasin B_0.03	-1.24361	5.30859
cytochalasin B_0.03	-2.86851	4.71814
cytochalasin B_0.03	-0.763301	3.06964
cytochalasin B_0.03	-2.23995	2.30509
cytochalasin B_0.03	-3.5781	6.60424
cytochalasin B_0.03	-2.89223	4.0953
cytochalasin B_0.03	0.564652	4.74263
cytochalasin B_0.03	-2.7233	3.17246
cytochalasin B_0.03	-2.20154	3.97389
cytochalasin B_0.03	-2.01195	5.84608
cytochalasin B_0.03	-4.12041	4.17907
cytochalasin B_0.03	-3.50192	4.44489
cytochalasin B_0.03	-1.36788	4.05306
cytochalasin B_0.03	-1.51065	3.39997
cytochalasin B_0.03	-1.55238	4.7568
cytochalasin B_0.03	-3.43801	3.92037
cytochalasin B_0.03	-2.077	5.77652
cytochalasin B_0.03	-2.22349	2.12515
cytochalasin B_0.03	-1.78871	2.99854
cytochalasin B_0.03	0.309808	4.84861
cytochalasin B_0.03	-1.69142	2.90136
cytochalasin B_0.03	-1.45556	4.0893
cytochalasin B_0.03	-1.57427	4.81728
cytochalasin B_0.03	-2.16054	4.12697
cytochalasin B_0.03	-3.96214	2.98268
cytochalasin B_0.03	-3.18155	1.7818
cytochalasin B_0.03	1.75982	4.65843
cytochalasin B_0.03	-2.40211	4.08408
cytochalasin B_0.03	0.494052	2.38266
cytochalasin B_0.03	-1.16407	6.5014
cytochalasin B_0.03	-2.83714	5.35736
cytochalasin B_0.03	-1.27652	4.54132
cytochalasin B_0.03	-2.22044	2.88368
cytochalasin B_0.03	-0.591814	3.74665
cytochalasin B_0.03	-2.73752	2.74178
cytochalasin B_0.03	-1.65662	2.8471
cytochalasin B_0.03	-2.7656	3.67268
cytochalasin B_0.03	-1.78864	4.10825
cytochalasin B_0.03	-0.837377	3.67799
cytochalasin B_0.03	-4.35119	6.06982
cytochalasin B_0.03	-3.90292	5.5825
cytochalasin B_0.03	-1.87996	0.543691
cytochalasin B_0.03	-2.07778	3.86139
cytochalasin B_0.03	-1.59073	2.59516
cytochalasin B_0.03	-3.81207	2.78159
cytochalasin B_0.03	-2.84825	3.20808
cytochalasin B_0.03	-0.811231	3.87531
cytochalasin B_0.03	-2.03004	1.67306
cytochalasin B_0.03	-1.64454	3.33728
cytochalasin B_0.03	-2.63964	1.08197
cytochalasin B_0.03	-2.17463	2.92832
cytochalasin B_0.03	-2.0757	2.72489
cytochalasin B_0.03	-3.13582	4.96777
cytochalasin B_0.03	-1.64138	5.56387
cytochalasin B_0.03	-1.86078	3.0712
cytochalasin B_0.03	-1.48558	4.48648
cytochalasin B_0.03	-3.55028	4.10437
cytochalasin B_0.03	-1.79833	4.55035
cytochalasin B_0.03	-1.82707	3.5903
cytochalasin B_0.03	-2.66958	5.12743
cytochalasin B_0.03	-2.30393	3.57036
cytochalasin B_0.03	-3.97344	4.66959
cytochalasin B_0.03	-0.577939	2.63316
cytochalasin B_0.03	-1.84304	3.76853
cytochalasin B_0.03	-2.66065	4.05763
cytochalasin B_0.03	-1.50841	6.54807
cytochalasin B_0.03	-1.51553	4.35622
cytochalasin B_0.03	-2.28523	5.66387
cytochalasin B_0.03	0.767395	2.2356
cytochalasin B_0.03	-3.3553	2.47043
cytochalasin B_0.03	-2.99567	4.50658
cytochalasin B_0.03	-1.55566	5.52599
cytochalasin B_0.03	-1.35586	4.06229
cytochalasin B_0.03	-0.805232	6.81661
cytochalasin B_0.03	-3.67862	4.57922
cytochalasin B_0.03	-2.59499	5.48005
cytochalasin B_0.03	-2.82689	2.80352
cytochalasin B_0.03	-3.22555	1.85663
cytochalasin B_0.03	-2.52898	1.87081
cytochalasin B_0.03	-3.36811	4.79136
cytochalasin B_0.03	-2.44159	3.0959
cytochalasin B_0.03	-1.94628	3.63624
cytochalasin B_0.03	-1.70569	2.17874
cytochalasin B_0.03	-1.62623	4.05833
cytochalasin B_0.03	-1.3172	2.44466
cytochalasin B_0.03	0.483409	3.43926
cytochalasin B_0.03	-2.20862	4.49098
cytochalasin B_0.03	-2.446	4.07975
cytochalasin B_0.03	0.118589	3.49943
cytochalasin B_0.03	-1.25421	5.19818
cytochalasin B_0.03	0.151167	2.48298
cytochalasin B_0.03	-3.35254	4.60845
cytochalasin B_0.03	-2.14079	2.67958
cytochalasin B_0.03	-2.18197	3.99743
cytochalasin B_0.03	-5.04937	3.46164
cytochalasin B_0.03	-3.22343	3.89061
cytochalasin B_0.03	0.150026	2.8184
cytochalasin B_0.03	-2.96033	5.97053
cytochalasin B_0.03	-2.38341	3.09393
cytochalasin B_0.03	-2.20942	3.63133
cytochalasin B_0.03	-1.0895	3.60302
cytochalasin B_0.03	-1.11951	4.66565
cytochalasin B_0.03	-4.61889	4.71193
cytochalasin B_0.03	0.916451	2.90863
cytochalasin B_0.03	-2.75517	4.95703
cytochalasin B_0.03	-2.41616	3.06898
cytochalasin B_0.03	-0.404788	4.20142
cytochalasin B_0.03	-1.13495	4.45579
cytochalasin B_0.03	-3.27109	3.56514
cytochalasin B_0.03	-1.20014	1.25541
cytochalasin B_0.03	-1.69933	4.90786
cytochalasin B_0.03	-2.77344	4.67559
cytochalasin B_0.03	-3.59999	4.36928
cytochalasin B_0.03	-1.57358	3.74684
cytochalasin B_0.03	-0.337049	3.54113
cytochalasin B_0.03	-0.934675	3.41531
cytochalasin B_0.03	-1.4205	4.5556
cytochalasin B_0.03	-2.70276	2.24032
cytochalasin B_0.03	-3.48289	3.11034
cytochalasin B_0.03	-0.839701	4.78974
cytochalasin B_0.03	-1.56945	3.16342
cytochalasin B_0.03	-1.46355	3.9422
cytochalasin B_0.03	-3.57784	5.35732
cytochalasin B_0.03	-3.11333	2.5893
cytochalasin B_0.03	-1.22527	4.0628
cytochalasin B_0.03	-2.56972	5.94536
cytochalasin B_0.03	-4.37918	2.24955
cytochalasin B_0.03	-1.82588	0.88661
cytochalasin B_0.03	-2.5424	3.91525
cytochalasin B_0.03	-1.9769	2.06821
cytochalasin B_0.03	-4.40923	5.41888
cytochalasin B_0.03	-1.41595	2.70876
cytochalasin B_0.03	0.50501	5.03599
cytochalasin B_0.03	-1.69784	4.48306
cytochalasin B_0.03	-3.63349	5.32874
cytochalasin B_0.03	-1.60318	4.56084
cytochalasin B_0.03	-2.8655	2.25272
cytochalasin B_0.03	-3.32446	2.26262
cytochalasin B_0.03	-2.83252	2.71619
cytochalasin B_0.03	-4.10701	2.83927
cytochalasin B_0.03	-0.00197524	3.4107
cytochalasin B_0.03	-0.970849	2.30495
cytochalasin B_0.03	-2.04541	4.07032
cytochalasin B_0.1	-2.13261	5.49894
cytochalasin B_0.1	-0.824182	4.66574
cytochalasin B_0.1	-1.32559	3.56999
cytochalasin B_0.1	-0.751108	3.26999
cytochalasin B_0.1	-2.64281	6.3948
cytochalasin B_0.1	-0.0512123	3.97502
cytochalasin B_0.1	-1.23076	5.44792
cytochalasin B_0.1	-1.47364	3.86646
cytochalasin B_0.1	-0.534844	3.58399
cytochalasin B_0.1	-2.56176	5.57035
cytochalasin B_0.1	-2.9794	4.16368
cytochalasin B_0.1	-2.66937	3.41391
cytochalasin B_0.1	-2.52363	4.77694
cytochalasin B_0.1	-2.10756	3.91394
cytochalasin B_0.1	-1.03208	1.70563
cytochalasin B_0.1	-1.64286	1.79719
cytochalasin B_0.1	-3.73312	4.87966
cytochalasin B_0.1	-1.52123	5.40498
cytochalasin B_0.1	0.550843	4.3994
cytochalasin B_0.1	-3.35682	3.21174
cytochalasin B_0.1	-0.621995	2.99854
cytochalasin B_0.1	-3.10468	5.13722
cytochalasin B_0.1	-3.39204	4.60899
cytochalasin B_0.1	-1.58758	1.50589
cytochalasin B_0.1	-0.663647	3.13
cytochalasin B_0.1	0.549746	4.02177
cytochalasin B_0.1	-2.13406	0.134005
cytochalasin B_0.1	-2.2188	5.6507
cytochalasin B_0.1	-3.58822	4.61278
cytochalasin B_0.1	-0.767937	3.94808
cytochalasin B_0.1	-4.03477	4.05889
cytochalasin B_0.1	-3.10569	3.67768
cytochalasin B_0.1	-1.7107	3.07556
cytochalasin B_0.1	-3.00366	3.68624
cytochalasin B_0.1	-2.48238	1.73626
cytochalasin B_0.1	-2.13014	2.76975
cytochalasin B_0.1	-2.73649	2.75722
cytochalasin B_0.1	-1.90445	4.63602
cytochalasin B_0.1	-1.15911	3.7456
cytochalasin B_0.1	0.23492	2.92479
cytochalasin B_0.1	-3.15696	2.43362
cytochalasin B_0.1	-0.179208	4.64095
cytochalasin B_0.1	-4.56352	2.78644
cytochalasin B_0.1	-1.38661	4.15866
cytochalasin B_0.1	-1.11968	3.89731
cytochalasin B_0.1	-2.0728	3.50108
cytochalasin B_0.1	0.103036	3.34697
cytochalasin B_0.1	-1.67184	3.89682
cytochalasin B_0.1	-2.8143	3.59142
cytochalasin B_0.1	-2.13172	3.34481
cytochalasin B_0.1	-3.35107	1.76701
cytochalasin B_0.1	-1.66145	2.40017
cytochalasin B_0.1	-1.33974	4.92088
cytochalasin B_0.1	-2.71102	1.59739
cytochalasin B_0.1	-0.968702	5.41407
cytochalasin B_0.1	0.102857	4.11188
cytochalasin B_0.1	-1.98916	4.4215
cytochalasin B_0.1	-1.26837	3.02349
cytochalasin B_0.1	-2.56536	3.44012
cytochalasin B_0.1	-2.40608	3.22735
cytochalasin B_0.1	-1.80821	3.58677
cytochalasin B_0.1	-2.39056	4.41671
cytochalasin B_0.1	-1.11335	3.8345
cytochalasin B_0.1	-1.09202	4.88003
cytochalasin B_0.1	-1.03719	4.52447
cytochalasin B_0.1	-1.97695	3.45943
cytochalasin B_0.1	-1.04918	1.63121
cytochalasin B_0.1	-0.414098	4.63961
cytochalasin B_0.1	-1.58162	5.10244
cytochalasin B_0.1	-2.99787	5.07016
cytochalasin B_0.1	-1.30025	1.3715
cytochalasin B_0.1	-0.459488	2.47416
cytochalasin B_0.1	-0.574969	3.80887
cytochalasin B_0.1	-1.03112	2.57729
cytochalasin B_0.1	-1.349	6.17938
cytochalasin B_0.1	-3.68713	4.13765
cytochalasin B_0.1	-0.563917	3.24797
cytochalasin B_0.1	-1.57426	1.56616
cytochalasin B_0.1	-0.458327	4.28514
cytochalasin B_0.1	0.406724	0.641673
cytochalasin B_0.1	-4.19014	4.97751
cytochalasin B_0.1	-1.109	3.46033
cytochalasin B_0.1	-1.93043	2.31263
cytochalasin B_0.1	0.417659	3.58225
cytochalasin B_0.1	-0.84405	3.57981
cytochalasin B_0.1	-0.456795	4.36153
cytochalasin B_0.1	-1.60149	5.23196
cytochalasin B_0.1	-1.93007	4.711
cytochalasin B_0.1	-2.97274	3.49318
cytochalasin B_0.1	-1.70234	4.40889
cytochalasin B_0.1	-0.45357	3.90181
cytochalasin B_0.1	-2.26158	4.4456
cytochalasin B_0.1	0.456568	5.14604
cytochalasin B_0.1	-3.62885	2.51122
cytochalasin B_0.1	-1.53195	3.6759
cytochalasin B_0.1	-1.36559	4.06469
cytochalasin B_0.1	-3.49619	3.26743
cytochalasin B_0.1	-2.56412	4.38017
cytochalasin B_0.1	-3.54369	4.22096
cytochalasin B_0.1	-2.57293	4.39258
cytochalasin B_0.1	-0.66419	2.38905
cytochalasin B_0.1	-1.21854	3.33268
cytochalasin B_0.1	-2.75865	3.71295
cytochalasin B_0.1	-1.29159	5.72014
cytochalasin B_0.1	-0.327437	6.67764
cytochalasin B_0.1	-0.245855	1.93213
cytochalasin B_0.1	-3.24804	4.46867
cytochalasin B_0.1	-2.05626	4.95479
cytochalasin B_0.1	-2.92399	5.5123
cytochalasin B_0.1	-2.28671	1.90821
cytochalasin B_0.1	-2.12142	3.31392
cytochalasin B_0.1	-0.801887	5.02931
cytochalasin B_0.1	-3.31704	3.56997
cytochalasin B_0.1	-1.89117	4.12059
cytochalasin B_0.1	-0.872189	3.12322
cytochalasin B_0.1	-1.63361	3.39837
cytochalasin B_0.1	-0.541246	2.54681
cytochalasin B_0.1	-2.07487	4.24853
cytochalasin B_0.1	-0.903268	4.64629
cytochalasin B_0.1	-0.850284	1.78829
cytochalasin B_0.1	0.127428	3.54559
cytochalasin B_0.1	-3.89836	2.90174
cytochalasin B_0.1	-1.3221	2.35449
cytochalasin B_0.1	-0.262096	3.73222
cytochalasin B_0.1	-1.5326	4.12654
cytochalasin B_0.1	-2.9868	3.4399
cytochalasin B_0.1	-2.61973	4.40686
cytochalasin B_0.1	0.67769	2.78311
cytochalasin B_0.1	-0.108416	3.27827
cytochalasin B_0.1	-2.71621	4.56588
cytochalasin B_0.1	-1.94254	3.5354
cytochalasin B_0.1	-0.301503	3.15255
cytochalasin B_0.1	-0.418036	4.63899
cytochalasin B_0.1	-2.6696	2.31611
cytochalasin B_0.1	-0.614371	3.70548
cytochalasin B_0.1	-1.02937	4.45918
cytochalasin B_0.1	-1.35515	5.08264
cytochalasin B_0.1	-0.319864	3.31489
cytochalasin B_0.1	-1.56429	3.17509
cytochalasin B_0.1	-1.6384	3.51791
cytochalasin B_0.1	-1.23036	5.32424
cytochalasin B_0.1	-2.34827	3.45019
cytochalasin B_0.1	-1.4422	6.09785
cytochalasin B_0.1	-1.9627	4.1688
cytochalasin B_0.1	-1.89174	5.06892
cytochalasin B_0.1	-1.31997	2.9199
cytochalasin B_0.1	-1.25119	4.29192
cytochalasin B_0.1	-1.7002	3.4558
cytochalasin B_0.1	-1.92523	5.24693
cytochalasin B_0.1	-1.64091	4.77701
cytochalasin B_0.1	-3.18947	6.29491
cytochalasin B_0.1	0.579189	4.15151
cytochalasin B_0.1	1.04747	1.59742
cytochalasin B_0.1	-1.12728	3.66401
cytochalasin B_0.1	-1.17342	3.30415
cytochalasin B_0.1	-0.561348	2.16581
cytochalasin B_0.1	0.0307388	7.37465
cytochalasin B_0.1	-0.405869	6.12007
cytochalasin B_0.1	-1.57686	2.22909
cytochalasin B_0.1	-1.50754	2.92198
cytochalasin B_0.1	-0.534331	3.10538
cytochalasin B_0.1	-2.14101	3.92248
cytochalasin B_0.1	-0.604542	4.05877
cytochalasin B_0.1	-2.96463	4.79526
cytochalasin B_0.1	-1.54066	2.53551
cytochalasin B_0.1	-2.73405	5.13166
cytochalasin B_0.1	-0.535954	4.62183
cytochalasin B_0.1	-1.44531	3.75755
cytochalasin B_0.1	-2.22871	5.7357
cytochalasin B_0.1	-2.85961	2.89409
cytochalasin B_0.1	-1.62854	1.86636
cytochalasin B_0.1	-2.98711	2.8176
cytochalasin B_0.1	-1.39029	3.13615
cytochalasin B_0.1	-1.31052	5.56357
cytochalasin B_0.1	-0.497076	2.34497
cytochalasin B_0.1	-0.613823	4.17877
cytochalasin B_0.1	1.26087	2.56436
cytochalasin B_0.1	-1.4388	5.22982
cytochalasin B_0.1	-1.51398	2.84898
cytochalasin B_0.1	-2.96875	4.04886
cytochalasin B_0.1	-1.43269	4.40122
cytochalasin B_0.1	-2.93857	6.12423
cytochalasin B_0.1	-1.87431	4.50922
cytochalasin B_0.1	0.314822	3.9336
cytochalasin B_0.1	-2.10187	5.34231
cytochalasin B_0.1	-0.717834	2.45675
cytochalasin B_0.1	-1.17171	2.68445
cytochalasin B_0.1	-2.96385	3.95908
cytochalasin B_0.1	-1.38431	2.51272
cytochalasin B_0.1	-0.493503	3.25837
cytochalasin B_0.1	-2.27011	2.21944
cytochalasin B_0.1	-2.23889	4.33317
cytochalasin B_0.1	-0.467828	3.74088
cytochalasin B_0.1	-0.747133	3.38267
cytochalasin B_0.1	-2.39252	6.03503
cytochalasin B_0.1	-0.573336	4.11381
cytochalasin B_0.1	-2.21485	3.83634
cytochalasin B_0.1	-1.72535	3.78128
cytochalasin B_0.1	-2.94207	4.35057
cytochalasin B_0.1	-0.103111	3.37339
cytochalasin B_0.1	-0.634898	3.57456
cytochalasin B_0.1	-1.41165	3.89161
cytochalasin B_0.1	-1.69958	2.82106
cytochalasin B_0.1	-1.32585	5.425
cytochalasin B_0.1	-1.10798	3.48887
cytochalasin B_0.1	-1.47522	4.4871
cytochalasin B_0.1	-2.55274	3.83074
cytochalasin B_0.1	-1.15566	2.31621
cytochalasin B_0.1	-0.892693	3.9292
cytochalasin B_0.1	-2.76127	5.57496
cytochalasin B_0.1	-0.144085	1.29408
cytochalasin B_0.1	-1.32551	3.62619
cytochalasin B_0.1	-1.93221	6.51668
cytochalasin B_0.1	-0.389275	2.23156
cytochalasin B_0.1	-1.76607	4.81236
cytochalasin B_0.1	-1.64113	4.11263
cytochalasin B_0.1	-0.117198	2.67753
cytochalasin B_0.1	0.105986	3.79265
cytochalasin B_0.1	-1.79348	4.50225
cytochalasin B_0.1	-1.61162	4.15498
cytochalasin B_0.1	-1.49142	5.41537
cytochalasin B_0.1	-2.01665	3.90364
cytochalasin B_0.1	-2.5879	1.20542
cytochalasin B_0.1	-2.06197	6.19285
cytochalasin B_0.1	-1.45787	4.93854
cytochalasin B_0.1	-0.359221	2.98048
cytochalasin B_0.1	-1.25566	4.70484
cytochalasin B_0.1	1.20613	4.51485
cytochalasin B_0.1	-0.534273	6.55591
cytochalasin B_0.1	-3.3633	5.22575
cytochalasin B_0.1	-1.15755	3.66776
cytochalasin B_0.1	0.822527	4.53638
cytochalasin B_0.1	-1.44049	3.68191
cytochalasin B_0.1	-0.629543	5.38627
cytochalasin B_0.1	-1.44061	3.89411
cytochalasin B_0.1	-2.74049	5.03687
cytochalasin B_0.1	-2.4183	3.93751
cytochalasin B_0.1	-2.53355	4.24988
cytochalasin B_0.1	-0.740068	2.99442
cytochalasin B_0.1	-1.79615	4.52575
cytochalasin B_0.1	-1.94906	4.40348
cytochalasin B_0.1	-1.97708	2.11354
cytochalasin B_0.1	-2.81379	3.99874
cytochalasin B_0.1	-0.219137	3.23701
cytochalasin B_0.1	-3.61337	4.80313
cytochalasin B_0.1	-1.93514	5.07902
cytochalasin B_0.1	-0.252119	3.67671
cytochalasin B_0.1	-1.96933	4.26722
cytochalasin B_0.1	-1.85755	5.30035
cytochalasin B_0.1	-0.204233	2.95393
cytochalasin B_0.1	-2.79209	2.76377
cytochalasin B_0.1	-1.97128	3.62483
cytochalasin B_0.1	0.630529	3.3764
cytochalasin B_0.1	-1.18631	2.92749
cytochalasin B_0.1	-2.4774	5.09855
cytochalasin B_0.1	-2.24467	4.3333
cytochalasin B_0.1	-3.71741	6.80154
cytochalasin B_0.1	-3.36033	4.11718
cytochalasin B_0.1	-1.45843	3.71657
cytochalasin B_0.1	-1.70219	3.7613
cytochalasin B_0.1	0.309313	3.64617
cytochalasin B_0.1	-0.363394	3.24542
cytochalasin B_0.1	-2.39543	3.09666
cytochalasin B_0.1	-1.12327	2.83134
cytochalasin B_0.1	-1.67713	2.55273
cytochalasin B_0.1	-2.34518	3.86112
cytochalasin B_0.1	-1.46477	4.0415
cytochalasin B_0.1	-1.44968	2.28517
cytochalasin B_0.1	-1.36473	3.79238
cytochalasin B_0.1	-2.1011	5.15701
cytochalasin B_0.1	-1.6774	5.59693
cytochalasin B_0.1	-2.43403	4.20709
cytochalasin B_0.1	-1.6694	6.71205
cytochalasin B_0.1	-0.438676	3.92521
cytochalasin B_0.1	-1.28124	3.7562
cytochalasin B_0.1	-3.68577	3.11688
cytochalasin B_0.1	-1.34064	3.89411
cytochalasin B_0.1	-1.36543	4.90502
cytochalasin B_0.1	-3.0441	2.68273
cytochalasin B_0.1	-2.27848	2.35984
cytochalasin B_0.1	-2.64097	3.56846
cytochalasin B_0.1	0.218501	4.46927
cytochalasin B_0.1	-1.07508	2.2626
cytochalasin B_0.1	-1.11065	3.57765
cytochalasin B_0.1	-0.335511	5.07887
cytochalasin B_0.1	-0.836101	4.39988
cytochalasin B_0.1	-0.545151	3.06928
cytochalasin B_0.1	-3.15376	0.156904
cytochalasin B_0.1	-2.02146	2.72849
cytochalasin B_0.1	-0.0648581	4.62528
cytochalasin B_0.1	-2.45645	3.71856
cytochalasin B_0.1	-1.00302	0.514645
cytochalasin B_0.1	-0.258755	2.85773
cytochalasin B_0.1	-2.44412	4.77146
cytochalasin B_0.1	-0.294453	3.58497
cytochalasin B_0.1	-0.844738	2.77999
cytochalasin B_0.1	-1.06421	3.67396
cytochalasin B_0.1	-4.61423	4.86024
cytochalasin B_0.1	-1.03413	7.57914
cytochalasin B_0.1	-1.35695	3.30902
cytochalasin B_0.3	1.3657	5.49883
cytochalasin B_0.3	-1.16671	4.6882
cytochalasin B_0.3	-0.567998	5.25549
cytochalasin B_0.3	-0.213238	6.22901
cytochalasin B_0.3	-1.95456	2.29405
cytochalasin B_0.3	-1.77098	3.73084
cytochalasin B_0.3	0.842476	4.25638
cytochalasin B_0.3	-0.478202	3.54452
cytochalasin B_0.3	-0.283331	3.8625
cytochalasin B_0.3	-0.674776	1.82519
cytochalasin B_0.3	-1.28538	4.31486
cytochalasin B_0.3	-1.50765	4.71971
cytochalasin B_0.3	-1.4762	1.34942
cytochalasin B_0.3	-1.13209	5.17757
cytochalasin B_0.3	-0.283188	5.09364
cytochalasin B_0.3	-0.435884	4.32661
cytochalasin B_0.3	0.268587	4.80535
cytochalasin B_0.3	-1.15367	6.57704
cytochalasin B_0.3	-1.59021	2.3646
cytochalasin B_0.3	0.304179	2.19859
cytochalasin B_0.3	0.353234	4.36826
cytochalasin B_0.3	-2.03315	4.21402
cytochalasin B_0.3	-2.47835	3.04693
cytochalasin B_0.3	-1.77651	1.50296
cytochalasin B_0.3	-0.619032	2.65779
cytochalasin B_0.3	-1.2613	2.39854
cytochalasin B_0.3	-1.95572	4.84077
cytochalasin B_0.3	0.285136	2.45864
cytochalasin B_0.3	-1.41093	2.80774
cytochalasin B_0.3	-0.29055	4.30245
cytochalasin B_0.3	-1.82771	4.08661
cytochalasin B_0.3	-1.48431	4.19835
cytochalasin B_0.3	-2.98295	3.61293
cytochalasin B_0.3	-0.234894	2.77765
cytochalasin B_0.3	-0.223144	2.83436
cytochalasin B_0.3	0.243211	2.70965
cytochalasin B_0.3	0.292293	3.33474
cytochalasin B_0.3	-1.8529	4.64255
cytochalasin B_0.3	-1.79299	3.68479
cytochalasin B_0.3	-0.630838	1.67992
cytochalasin B_0.3	0.146353	2.57285
cytochalasin B_0.3	0.114708	3.11275
cytochalasin B_0.3	0.181852	4.83292
cytochalasin B_0.3	-1.64674	3.40869
cytochalasin B_0.3	-1.69656	4.79686
cytochalasin B_0.3	-1.11396	4.47429
cytochalasin B_0.3	-0.298601	2.10063
cytochalasin B_0.3	-1.25347	1.32651
cytochalasin B_0.3	-3.16969	3.13523
cytochalasin B_0.3	-0.961388	4.75273
cytochalasin B_0.3	-1.03149	5.41077
cytochalasin B_0.3	-0.0436606	4.81345
cytochalasin B_0.3	-1.54803	3.28654
cytochalasin B_0.3	1.68464	3.83889
cytochalasin B_0.3	-0.959451	3.61832
cytochalasin B_0.3	-1.14063	3.79285
cytochalasin B_0.3	-1.47625	3.87972
cytochalasin B_0.3	-1.58491	4.51924
cytochalasin B_0.3	0.304917	4.23865
cytochalasin B_0.3	-0.491366	3.58849
cytochalasin B_0.3	-0.0215571	3.1888
cytochalasin B_0.3	-1.45749	4.21843
cytochalasin B_0.3	-0.596761	7.65923
cytochalasin B_0.3	-0.667923	3.33796
cytochalasin B_0.3	-0.943495	4.80965
cytochalasin B_0.3	-0.729892	5.07801
cytochalasin B_0.3	0.0524864	5.55705
cytochalasin B_0.3	0.868828	3.93
cytochalasin B_0.3	-2.30232	3.72681
cytochalasin B_0.3	-0.0824727	3.00593
cytochalasin B_0.3	0.555724	5.06456
cytochalasin B_0.3	-2.00622	3.1148
cytochalasin B_0.3	0.255553	5.10114
cytochalasin B_0.3	-0.557204	3.95149
cytochalasin B_0.3	-1.06919	3.28427
cytochalasin B_0.3	-1.31992	4.39407
cytochalasin B_0.3	0.336309	3.1991
cytochalasin B_0.3	-1.33094	2.83921
cytochalasin B_0.3	-1.06651	5.16937
cytochalasin B_0.3	-0.679453	5.25741
cytochalasin B_0.3	-1.28485	2.31922
cytochalasin B_0.3	-1.0947	2.8216
cytochalasin B_0.3	0.0840379	4.45002
cytochalasin B_0.3	-1.31669	6.83385
cytochalasin B_0.3	-1.6867	3.62152
cytochalasin B_0.3	1.48491	5.06721
cytochalasin B_0.3	-2.03491	4.7229
cytochalasin B_0.3	-0.337584	1.72094
cytochalasin B_0.3	-2.72683	2.78378
cytochalasin B_0.3	-0.859327	4.16087
cytochalasin B_0.3	-0.403993	5.14373
cytochalasin B_0.3	-1.24983	3.62283
cytochalasin B_0.3	-2.24847	3.20539
cytochalasin B_0.3	-1.23582	4.98798
cytochalasin B_0.3	-1.04242	4.56441
cytochalasin B_0.3	-1.05545	4.96069
cytochalasin B_0.3	-1.88597	3.33789
cytochalasin B_0.3	0.00553608	6.18509
cytochalasin B_0.3	-0.0274026	4.8256
cytochalasin B_0.3	-1.91401	5.61777
cytochalasin B_0.3	-2.06999	5.34708
cytochalasin B_0.3	-2.77153	4.75798
cytochalasin B_0.3	-1.35685	4.18943
cytochalasin B_0.3	-0.152805	3.2721
cytochalasin B_0.3	-0.582575	3.6691
cytochalasin B_0.3	-3.48151	5.44657
cytochalasin B_0.3	-0.858112	6.11669
cytochalasin B_0.3	-0.491074	4.77129
cytochalasin B_0.3	-0.208062	5.64463
cytochalasin B_0.3	-0.417448	3.17756
cytochalasin B_0.3	-0.506517	4.5018
cytochalasin B_0.3	-2.54472	2.75806
cytochalasin B_0.3	-0.616433	4.98573
cytochalasin B_0.3	-3.80056	6.39792
cytochalasin B_0.3	-2.60028	1.63568
cytochalasin B_0.3	-0.253599	3.74415
cytochalasin B_0.3	-2.24011	5.33772
cytochalasin B_0.3	-0.800993	4.71934
cytochalasin B_0.3	-2.20617	3.92417
cytochalasin B_0.3	-1.49147	3.89488
cytochalasin B_0.3	0.265787	4.23703
cytochalasin B_0.3	-2.71958	3.67483
cytochalasin B_0.3	0.376924	5.32198
cytochalasin B_0.3	-0.815027	2.57917
cytochalasin B_0.3	-1.99233	4.98876
cytochalasin B_0.3	-1.57669	3.45252
cytochalasin B_0.3	-1.21748	3.88491
cytochalasin B_0.3	-1.27333	2.58331
cytochalasin B_0.3	-0.86945	4.13189
cytochalasin B_0.3	0.998668	3.76384
cytochalasin B_0.3	-0.155921	5.12238
cytochalasin B_0.3	-1.32633	5.52185
cytochalasin B_0.3	-2.87714	5.33039
cytochalasin B_0.3	-0.702928	4.08886
cytochalasin B_0.3	-2.15383	3.79534
cytochalasin B_0.3	-0.587234	4.4331
cytochalasin B_0.3	0.481468	4.58601
cytochalasin B_0.3	-0.714907	3.80201
cytochalasin B_0.3	1.18673	4.61585
cytochalasin B_0.3	-0.807002	3.21594
cytochalasin B_0.3	-1.54785	2.02007
cytochalasin B_0.3	-2.41327	5.58186
cytochalasin B_0.3	-1.85454	3.96769
cytochalasin B_0.3	-2.48323	4.20691
cytochalasin B_0.3	0.640907	4.55081
cytochalasin B_0.3	-1.68362	2.8626
cytochalasin B_0.3	0.415605	4.20297
cytochalasin B_0.3	0.140348	4.24891
cytochalasin B_0.3	-1.75273	6.31482
cytochalasin B_0.3	-0.901337	5.31125
cytochalasin B_0.3	-1.98456	6.32311
cytochalasin B_0.3	-1.69826	5.48666
cytochalasin B_0.3	-0.610501	2.78384
cytochalasin B_0.3	-2.61155	4.94523
cytochalasin B_0.3	0.13658	6.37811
cytochalasin B_0.3	-1.76528	3.56892
cytochalasin B_0.3	-0.932455	4.16937
cytochalasin B_0.3	-0.877697	5.22259
cytochalasin B_0.3	-1.91018	3.80908
cytochalasin B_0.3	0.384428	4.25176
cytochalasin B_0.3	-0.572449	5.17655
cytochalasin B_0.3	-1.85505	2.81732
cytochalasin B_0.3	-0.434961	2.90876
cytochalasin B_0.3	1.14462	2.9047
cytochalasin B_0.3	0.0197656	4.60045
cytochalasin B_0.3	-0.152939	2.99296
cytochalasin B_0.3	-0.84279	3.65348
cytochalasin B_0.3	0.0832455	4.37172
cytochalasin B_0.3	-1.42725	3.93288
cytochalasin B_0.3	-1.94057	4.63804
cytochalasin B_0.3	-0.34864	4.53298
cytochalasin B_0.3	-2.45539	3.43608
cytochalasin B_0.3	-0.186572	3.01438
cytochalasin B_0.3	-1.89984	5.56473
cytochalasin B_0.3	-2.45695	3.99776
cytochalasin B_0.3	-3.03715	2.39426
cytochalasin B_0.3	0.630092	3.91163
cytochalasin B_0.3	-0.785308	4.40658
cytochalasin B_0.3	-1.09262	3.23224
cytochalasin B_0.3	-0.929367	6.27132
cytochalasin B_0.3	1.24889	2.66986
cytochalasin B_0.3	0.223873	4.02407
cytochalasin B_0.3	-0.099625	4.57926
cytochalasin B_0.3	-2.85845	2.93725
cytochalasin B_0.3	-3.03849	3.78145
cytochalasin B_0.3	-1.01691	2.96466
cytochalasin B_0.3	-0.437763	5.20662
cytochalasin B_0.3	-2.83556	6.17157
cytochalasin B_0.3	-0.263272	3.95535
cytochalasin B_0.3	0.104945	4.9676
cytochalasin B_0.3	-2.38232	5.31231
cytochalasin B_0.3	-2.00327	5.36208
cytochalasin B_0.3	-0.987864	3.24245
cytochalasin B_0.3	0.466825	3.45874
cytochalasin B_0.3	-0.168061	4.81834
cytochalasin B_0.3	-3.94399	4.07375
cytochalasin B_0.3	-1.73995	4.18403
cytochalasin B_0.3	-2.31232	3.26537
cytochalasin B_0.3	-0.308161	3.37306
cytochalasin B_0.3	-3.28738	1.99105
cytochalasin B_0.3	-1.42193	3.22161
cytochalasin B_0.3	-0.219767	4.20296
cytochalasin B_0.3	-0.559183	2.0915
cytochalasin B_0.3	-0.779925	2.77893
cytochalasin B_0.3	1.94382	3.25902
cytochalasin B_0.3	-1.32166	3.39422
cytochalasin B_0.3	-1.24715	4.50434
cytochalasin B_0.3	-0.487485	3.15841
cytochalasin B_0.3	-0.34736	4.95249
cytochalasin B_0.3	-0.816966	3.21184
cytochalasin B_0.3	-0.596445	3.98477
cytochalasin B_0.3	0.795254	2.71772
cytochalasin B_0.3	-1.36033	4.36865
cytochalasin B_0.3	-1.35643	6.69453
cytochalasin B_0.3	0.1211	3.94991
cytochalasin B_0.3	-1.72889	4.25385
cytochalasin B_0.3	-1.33612	5.08833
cytochalasin B_0.3	-1.8857	2.82412
cytochalasin B_0.3	-1.40283	4.00628
cytochalasin B_0.3	-1.26866	3.94873
cytochalasin B_0.3	-1.67402	3.82216
cytochalasin B_0.3	-0.830362	2.62768
cytochalasin B_0.3	0.69651	3.58965
cytochalasin B_0.3	-2.21828	4.24818
cytochalasin B_0.3	-2.55518	5.17262
cytochalasin B_0.3	-0.726034	5.61758
cytochalasin B_0.3	-0.0888216	7.02846
cytochalasin B_0.3	0.325153	4.93985
cytochalasin B_0.3	-2.81349	5.04671
cytochalasin B_0.3	-1.31051	4.6031
cytochalasin B_0.3	-0.205728	4.71087
cytochalasin B_0.3	-1.75208	4.3239
cytochalasin B_0.3	-1.63473	4.16393
cytochalasin B_0.3	1.96699	3.08582
cytochalasin B_0.3	-2.5463	3.89986
cytochalasin B_0.3	-0.558267	4.11862
cytochalasin B_0.3	-0.134393	6.32516
cytochalasin B_0.3	-2.18075	3.52815
cytochalasin B_0.3	-1.12922	2.67996
cytochalasin B_0.3	0.778233	3.49282
cytochalasin B_0.3	-0.863519	4.50727
cytochalasin B_0.3	-1.13339	4.57368
cytochalasin B_0.3	0.152432	3.98221
cytochalasin B_0.3	-1.75809	5.12036
cytochalasin B_0.3	-0.66917	2.70435
cytochalasin B_0.3	-0.435407	4.23022
cytochalasin B_0.3	-2.54218	4.33158
cytochalasin B_0.3	-1.55837	5.35355
cytochalasin B_0.3	-1.58371	5.24912
cytochalasin B_0.3	-0.999635	3.32419
cytochalasin B_0.3	-1.29764	3.931
cytochalasin B_0.3	-1.34821	5.70864
cytochalasin B_0.3	0.647443	5.42098
cytochalasin B_0.3	-1.34501	3.52407
cytochalasin B_0.3	-1.9591	6.36844
cytochalasin B_0.3	0.359832	3.76557
cytochalasin B_0.3	-0.511257	3.94023
cytochalasin B_0.3	-1.07062	3.79902
cytochalasin B_0.3	-2.81182	5.02916
cytochalasin B_0.3	-1.21791	4.61582
cytochalasin B_0.3	-1.14742	3.8381
cytochalasin B_0.3	-1.14613	3.97941
cytochalasin B_0.3	-1.20794	5.58814
cytochalasin B_0.3	-1.21771	4.91146
cytochalasin B_0.3	-0.801149	5.15412
cytochalasin B_0.3	-1.2443	2.18638
cytochalasin B_0.3	-0.787935	5.73757
cytochalasin B_0.3	-1.47836	4.06353
cytochalasin B_0.3	-2.13969	4.39673
cytochalasin B_0.3	-2.07972	3.98832
cytochalasin B_0.3	-2.81271	4.44637
cytochalasin B_0.3	-0.374996	3.2492
cytochalasin B_0.3	-1.0055	2.7559
cytochalasin B_0.3	0.844075	4.0695
cytochalasin B_0.3	-1.35371	2.77043
cytochalasin B_0.3	-0.260157	3.42275
cytochalasin B_0.3	-2.38131	2.66528
cytochalasin B_0.3	-1.35465	4.95726
cytochalasin B_0.3	-0.779824	3.97641
cytochalasin B_0.3	-3.07856	2.37668
cytochalasin B_0.3	-1.47843	3.04993
cytochalasin B_0.3	-1.1398	3.2253
cytochalasin B_0.3	-0.453963	4.62162
cytochalasin B_0.3	-2.47998	3.60628
cytochalasin B_0.3	0.0570207	4.32405
cytochalasin B_0.3	-0.858471	3.60761
cytochalasin B_0.3	-0.352738	3.95199
cytochalasin B_0.3	-0.321776	4.86235
cytochalasin B_0.3	-1.05459	3.40838
cytochalasin B_0.3	-1.03681	3.51209
cytochalasin B_0.3	-0.218173	3.75048
cytochalasin B_0.3	2.33347	2.16372
cytochalasin B_0.3	0.120219	4.77745
cytochalasin B_0.3	-1.3725	3.24859
cytochalasin B_0.3	-1.80412	4.20238
cytochalasin B_0.3	0.0287143	5.8115
cytochalasin B_0.3	-0.314845	4.25293
cytochalasin B_0.3	0.659967	7.54063
cytochalasin B_0.3	-1.87003	6.11164
cytochalasin B_0.3	-0.100746	6.58212
cytochalasin B_1.0	-0.0568023	4.86883
cytochalasin B_1.0	0.552004	4.72012
cytochalasin B_1.0	-0.776767	2.97303
cytochalasin B_1.0	-1.58414	4.4369
cytochalasin B_1.0	1.50106	1.04757
cytochalasin B_1.0	-0.207176	4.28247
cytochalasin B_1.0	0.123639	3.08768
cytochalasin B_1.0	0.48028	1.79956
cytochalasin B_1.0	0.34776	2.93905
cytochalasin B_1.0	1.24006	3.37151
cytochalasin B_1.0	-1.57133	3.83847
cytochalasin B_1.0	0.710339	1.30601
cytochalasin B_1.0	0.90899	4.50873
cytochalasin B_1.0	-1.81251	3.05619
cytochalasin B_1.0	0.408319	3.82623
cytochalasin B_1.0	0.827828	0.7975
cytochalasin B_1.0	-2.20886	1.70441
cytochalasin B_1.0	-2.9272	3.08207
cytochalasin B_1.0	-0.109968	2.32115
cytochalasin B_1.0	0.131128	2.26177
cytochalasin B_1.0	0.27429	2.22424
cytochalasin B_1.0	-0.126147	2.83236
cytochalasin B_1.0	-0.804719	1.20108
cytochalasin B_1.0	0.761794	3.43603
cytochalasin B_1.0	-0.477683	1.93478
cytochalasin B_1.0	-0.58464	3.10605
cytochalasin B_1.0	0.108635	2.44852
cytochalasin B_1.0	1.61528	1.88408
cytochalasin B_1.0	-2.77428	2.56857
cytochalasin B_1.0	0.757	4.59129
cytochalasin B_1.0	-1.43649	2.69885
cytochalasin B_1.0	-0.751591	2.24988
cytochalasin B_1.0	-1.2551	4.61336
cytochalasin B_1.0	-2.65158	2.09295
cytochalasin B_1.0	1.85925	1.02108
cytochalasin B_1.0	0.521526	2.59735
cytochalasin B_1.0	-1.43122	4.51786
cytochalasin B_1.0	-0.713926	3.43808
cytochalasin B_1.0	-0.646485	1.35253
cytochalasin B_1.0	-1.29859	2.7601
cytochalasin B_1.0	1.77406	2.24215
cytochalasin B_1.0	0.870584	5.71998
cytochalasin B_1.0	-0.545798	3.06553
cytochalasin B_1.0	0.583497	1.7921
cytochalasin B_1.0	-0.445345	4.9406
cytochalasin B_1.0	3.15335	3.05
cytochalasin B_1.0	-0.510003	3.77824
cytochalasin B_1.0	-0.768319	0.908751
cytochalasin B_1.0	1.54059	2.29117
cytochalasin B_1.0	-0.961579	2.12258
cytochalasin B_1.0	-0.0795286	1.74146
cytochalasin B_1.0	-1.94774	3.81269
cytochalasin B_1.0	-1.10489	5.25354
cytochalasin B_1.0	-1.1818	2.76021
cytochalasin B_1.0	-0.465126	3.5328
cytochalasin B_1.0	0.143494	5.14162
cytochalasin B_1.0	-0.528487	2.1174
cytochalasin B_1.0	-0.623797	3.40437
cytochalasin B_1.0	-1.61419	4.61762
cytochalasin B_1.0	-1.69347	5.84502
cytochalasin B_1.0	-1.19632	2.54535
cytochalasin B_1.0	0.854193	2.54116
cytochalasin B_1.0	-0.555591	4.11012
cytochalasin B_1.0	0.242389	2.93622
cytochalasin B_1.0	-1.0999	4.46277
cytochalasin B_1.0	-0.602612	5.71907
cytochalasin B_1.0	-0.397207	4.22326
cytochalasin B_1.0	-1.95035	4.0725
cytochalasin B_1.0	-1.76076	5.08301
cytochalasin B_1.0	-0.354647	2.13508
cytochalasin B_1.0	0.978199	3.08625
cytochalasin B_1.0	-0.572275	1.16811
cytochalasin B_1.0	-0.611575	3.57088
cytochalasin B_1.0	0.329247	4.02788
cytochalasin B_1.0	-1.85424	1.93885
cytochalasin B_1.0	-1.1131	0.659653
cytochalasin B_1.0	-0.327054	3.22818
cytochalasin B_1.0	0.757909	4.99673
cytochalasin B_1.0	0.822227	4.65081
cytochalasin B_1.0	-2.33439	3.67585
cytochalasin B_1.0	-1.36591	3.67602
cytochalasin B_1.0	-0.854319	4.53521
cytochalasin B_1.0	0.920067	3.89577
cytochalasin B_1.0	0.317186	3.9287
cytochalasin B_1.0	-0.716334	3.47995
cytochalasin B_1.0	-1.00468	3.63267
cytochalasin B_1.0	-1.08044	2.37718
cytochalasin B_1.0	-0.911586	3.29161
cytochalasin B_1.0	-0.281715	3.62372
cytochalasin B_1.0	1.42946	2.80931
cytochalasin B_1.0	-0.265223	2.8695
cytochalasin B_1.0	-1.30651	0.959604
cytochalasin B_1.0	0.101363	4.99649
cytochalasin B_1.0	-1.04725	5.19385
cytochalasin B_1.0	1.55846	4.61314
cytochalasin B_1.0	0.335292	3.7901
cytochalasin B_1.0	2.17656	4.29827
cytochalasin B_1.0	0.448304	4.27851
cytochalasin B_1.0	-1.09842	3.26794
cytochalasin B_1.0	-0.797555	2.46935
cytochalasin B_1.0	-1.71858	3.5954
cytochalasin B_1.0	-0.587022	3.44856
cytochalasin B_1.0	0.281927	5.73614
cytochalasin B_1.0	-0.204417	3.30425
cytochalasin B_1.0	-1.14795	3.82456
cytochalasin B_1.0	-0.862976	3.88417
cytochalasin B_1.0	-2.07689	2.63449
cytochalasin B_1.0	0.713096	4.40218
cytochalasin B_1.0	-2.5511	4.94076
cytochalasin B_1.0	-1.44706	4.82515
cytochalasin B_1.0	-0.687977	4.29972
cytochalasin B_1.0	-1.37545	2.70319
cytochalasin B_1.0	0.00802512	2.65786
cytochalasin B_1.0	0.290322	4.03399
cytochalasin B_1.0	0.749002	3.20323
cytochalasin B_1.0	-1.61222	3.03505
cytochalasin B_1.0	-0.463306	3.68738
cytochalasin B_1.0	-0.834771	2.70231
cytochalasin B_1.0	-1.27691	4.7927
cytochalasin B_1.0	-1.12059	3.36276
cytochalasin B_1.0	-0.637394	1.63732
cytochalasin B_1.0	-0.96799	4.51417
cytochalasin B_1.0	-1.37171	3.71656
cytochalasin B_1.0	0.0853574	1.70255
cytochalasin B_1.0	-0.67565	4.62587
cytochalasin B_1.0	-0.916602	4.0659
cytochalasin B_1.0	-2.94191	2.09702
cytochalasin B_1.0	-0.635999	4.07747
cytochalasin B_1.0	-1.36693	2.72082
cytochalasin B_1.0	0.466067	4.8816
cytochalasin B_1.0	0.645426	3.29052
cytochalasin B_1.0	-0.981486	1.23649
cytochalasin B_1.0	-0.144784	3.26763
cytochalasin B_1.0	2.0387	4.71929
cytochalasin B_1.0	-0.586416	3.20749
cytochalasin B_1.0	-0.447499	3.19517
cytochalasin B_1.0	-2.71969	4.23186
cytochalasin B_1.0	-1.2075	2.69429
cytochalasin B_1.0	-0.276927	3.57238
cytochalasin B_1.0	-2.37071	3.53042
cytochalasin B_1.0	1.53425	4.10357
cytochalasin B_1.0	-1.2234	3.05137
cytochalasin B_1.0	-0.825564	3.04652
cytochalasin B_1.0	-0.173362	4.89709
cytochalasin B_1.0	0.522538	2.8438
cytochalasin B_1.0	-0.157254	4.5815
cytochalasin B_1.0	1.8415	2.92605
cytochalasin B_1.0	0.306404	2.60678
cytochalasin B_1.0	-1.63907	3.03278
cytochalasin B_1.0	1.13341	0.173558
cytochalasin B_1.0	-1.1516	5.22587
cytochalasin B_1.0	-0.181168	4.26527
cytochalasin B_1.0	0.809976	4.07345
cytochalasin B_1.0	-1.09425	5.80186
cytochalasin B_1.0	-1.05433	2.96627
cytochalasin B_1.0	1.52339	2.62911
cytochalasin B_1.0	1.22819	3.13898
cytochalasin B_1.0	-0.840181	3.23714
cytochalasin B_1.0	0.484744	3.09195
cytochalasin B_1.0	-0.326661	4.46828
cytochalasin B_1.0	-1.53903	2.81681
cytochalasin B_1.0	-2.57709	2.74531
cytochalasin B_1.0	0.487683	2.86089
cytochalasin B_1.0	1.85222	3.11897
cytochalasin B_1.0	-1.3828	2.89141
cytochalasin B_1.0	1.08062	1.775
cytochalasin B_1.0	0.465771	4.02235
cytochalasin B_1.0	-0.392391	3.64881
cytochalasin B_1.0	1.4911	4.31803
cytochalasin B_1.0	-1.17982	2.34033
cytochalasin B_1.0	-1.71074	4.78068
cytochalasin B_1.0	-3.10953	2.7648
cytochalasin B_1.0	-1.16945	2.78622
cytochalasin B_1.0	-0.344784	4.43362
cytochalasin B_1.0	-0.391372	4.48905
cytochalasin B_1.0	1.86303	4.87285
cytochalasin B_1.0	0.944314	3.26462
cytochalasin B_1.0	-0.90425	3.0115
cytochalasin B_1.0	0.645415	2.49576
cytochalasin B_1.0	-0.953585	2.21931
cytochalasin B_1.0	0.37565	1.79337
cytochalasin B_1.0	-0.49589	4.63999
cytochalasin B_1.0	0.66439	3.70477
cytochalasin B_1.0	-1.16691	2.7974
cytochalasin B_1.0	-2.57414	4.11834
cytochalasin B_1.0	-0.623767	2.51241
cytochalasin B_1.0	-0.122904	1.22142
cytochalasin B_1.0	0.416732	3.76816
cytochalasin B_1.0	-0.402792	4.13204
cytochalasin B_1.0	-0.888124	1.82348
cytochalasin B_1.0	-1.10627	4.51141
cytochalasin B_1.0	-1.6455	2.90366
cytochalasin B_1.0	-1.01802	4.78239
cytochalasin B_1.0	-0.68285	1.50468
cytochalasin B_1.0	-1.58596	3.4049
cytochalasin B_1.0	1.36696	2.50581
cytochalasin B_1.0	0.545271	2.71427
cytochalasin B_1.0	-0.49119	3.84357
cytochalasin B_1.0	0.306449	4.43081
[truncated: 3,101 more rows]

## Sheet: Figure 4.D Raw Data
Nocodazole			Cytochalasin B
concentration	distance to DMSO		concentration	distance to DMSO
0.001	4.8165708		0.003	5.135074
0.001	4.6079807		0.003	6.388379
0.001	4.8733506		0.003	5.679518
0.001	4.596161		0.003	5.4268847
0.001	4.7119703		0.003	5.7924747
0.001	4.592865		0.003	4.94883
0.001	4.7458897		0.003	5.7840495
0.001	4.378173		0.003	5.249505
0.001	5.074914		0.003	5.7092104
0.001	5.0742373		0.003	5.424413
0.001	5.2150393		0.003	5.0152507
0.001	5.1072297		0.003	5.35181
0.001	4.827903		0.003	5.687388
0.001	4.966366		0.003	5.2927885
0.001	4.7803035		0.003	4.9327426
0.001	5.7136006		0.003	5.514354
0.001	5.1605186		0.003	5.327489
0.001	4.626639		0.003	5.576935
0.001	4.8938518		0.003	5.1994286
0.001	4.7098145		0.003	6.0624413
0.001	5.311717		0.003	5.477159
0.001	4.8022733		0.003	5.7352443
0.001	5.029904		0.003	5.0629644
0.001	5.029922		0.003	6.2944155
0.001	4.6828127		0.003	5.525336
0.001	4.717051		0.003	5.3761744
0.001	4.6411586		0.003	5.2815466
0.001	5.100475		0.003	5.496543
0.001	4.5451283		0.003	5.374926
0.001	4.1521945		0.003	6.3454623
0.001	4.682089		0.003	5.5743175
0.001	5.1471114		0.003	5.4986567
0.001	4.8913345		0.003	5.2718153
0.001	4.8328643		0.003	5.613952
0.001	4.570735		0.003	5.7878795
0.001	4.6011887		0.003	5.1918807
0.001	4.6011114		0.003	5.4628034
0.001	4.891612		0.003	5.6514716
0.001	4.8553095		0.003	5.465595
0.001	4.911013		0.003	4.980438
0.001	4.7455573		0.003	6.248806
0.001	4.799412		0.003	5.513235
0.001	4.373122		0.003	5.672448
0.001	4.4707146		0.003	5.5557895
0.001	4.736676		0.003	5.8524804
0.001	4.5421896		0.003	5.4961343
0.001	4.823652		0.003	5.145793
0.001	4.0593886		0.003	5.8075256
0.001	4.7561207		0.003	4.816956
0.001	4.9301686		0.003	6.1728635
0.001	4.8722663		0.003	6.3648334
0.001	4.7826176		0.003	5.1320047
0.001	4.726561		0.003	5.5242553
0.001	4.471217		0.003	5.413893
0.001	4.6871324		0.003	6.0359774
0.001	5.387869		0.003	5.44392
0.001	4.5248194		0.003	5.697978
0.001	4.551279		0.003	5.746731
0.001	4.3487906		0.003	5.0163183
0.001	5.141978		0.003	5.4203835
0.001	5.3660207		0.003	5.452298
0.001	4.999212		0.003	5.2502146
0.001	5.0171843		0.003	5.367601
0.001	4.9429536		0.003	5.4341445
0.001	4.620433		0.003	5.769165
0.001	4.796057		0.003	6.434368
0.001	4.6133647		0.003	5.0245996
0.001	5.0106783		0.003	5.6041193
0.001	4.4401865		0.003	6.0972548
0.001	4.7724247		0.003	5.137853
0.001	4.1891217		0.003	5.5534124
0.001	4.865773		0.003	5.1034636
0.001	4.841525		0.003	5.3446603
0.001	5.553386		0.003	6.0086308
0.001	4.5500445		0.003	5.4180818
0.001	4.7852783		0.003	5.3139067
0.001	4.2716074		0.003	5.1909933
0.001	4.281728		0.003	5.6825676
0.001	4.6715407		0.003	5.471465
0.001	4.7430964		0.003	5.019476
0.001	4.7972636		0.003	5.7448792
0.001	4.669207		0.003	5.781706
0.001	4.6735253		0.003	5.658336
0.001	4.500694		0.003	5.4579377
0.001	4.868442		0.003	5.2960157
0.001	5.061657		0.003	5.4364076
0.001	4.786019		0.003	5.888608
0.001	4.958511		0.003	4.8647513
0.001	4.675904		0.003	5.043354
0.001	4.8661723		0.003	5.6212626
0.001	5.0293083		0.003	5.1737804
0.001	4.985103		0.003	5.3972344
0.001	4.947647		0.003	5.3459163
0.001	4.6669106		0.003	5.75398
0.001	5.3428726		0.003	5.576185
0.001	5.5065165		0.003	5.9992414
0.001	4.798409		0.003	5.715404
0.001	4.812312		0.003	5.2609043
0.001	4.524441		0.003	5.391008
0.001	4.9300623		0.003	4.8747873
0.003	4.551042		0.01	5.4998765
0.003	4.551584		0.01	6.448223
0.003	4.829943		0.01	5.7289257
0.003	4.418322		0.01	5.6730776
0.003	4.4655876		0.01	6.191502
0.003	4.451995		0.01	5.1835146
0.003	4.71701		0.01	6.1152654
0.003	4.5807977		0.01	5.348736
0.003	4.989327		0.01	6.389127
0.003	5.055697		0.01	5.656791
0.003	5.2707186		0.01	5.3891387
0.003	5.0146904		0.01	5.590439
0.003	4.710807		0.01	6.039081
0.003	4.895688		0.01	5.2949314
0.003	4.699993		0.01	5.1474943
0.003	5.8089905		0.01	5.8615556
0.003	5.0488186		0.01	5.7100806
0.003	4.6419573		0.01	5.8506365
0.003	4.9960265		0.01	5.6440687
0.003	4.6994386		0.01	6.399935
0.003	5.4766464		0.01	5.7445583
0.003	4.807647		0.01	5.858031
0.003	5.341283		0.01	5.02377
0.003	4.8649797		0.01	6.108205
0.003	4.5387917		0.01	5.729012
0.003	4.38524		0.01	5.535378
0.003	4.668929		0.01	5.4625993
0.003	4.903626		0.01	5.787133
0.003	4.33015		0.01	5.727311
0.003	4.134348		0.01	6.674019
0.003	4.588093		0.01	5.74837
0.003	5.2878375		0.01	5.5647798
0.003	4.855683		0.01	5.5473514
0.003	4.751259		0.01	5.735678
0.003	4.732319		0.01	5.9401107
0.003	4.4945483		0.01	5.6813154
0.003	4.9367113		0.01	5.7066464
0.003	4.8845544		0.01	5.81226
0.003	4.674764		0.01	5.547239
0.003	4.595528		0.01	5.2397017
0.003	4.6463675		0.01	6.4697948
0.003	4.596253		0.01	5.868417
0.003	4.5894604		0.01	5.978634
0.003	4.4546213		0.01	5.9448366
0.003	4.846303		0.01	6.140527
0.003	4.539899		0.01	6.0340676
0.003	4.8660636		0.01	5.488001
0.003	4.092362		0.01	6.1375194
0.003	4.818971		0.01	4.993537
0.003	4.9831004		0.01	6.435073
0.003	4.750617		0.01	6.153976
0.003	4.622195		0.01	5.579102
0.003	4.763159		0.01	5.679947
0.003	8591-04-01		0.01	5.6955795
0.003	4.350986		0.01	6.2917037
0.003	5.4298024		0.01	5.716119
0.003	4.5402784		0.01	5.8165464
0.003	4.501545		0.01	6.006253
0.003	4.6625443		0.01	5.3307567
0.003	5.241847		0.01	5.710587
0.003	5.319234		0.01	5.715366
0.003	4.6557446		0.01	5.416719
0.003	5.157717		0.01	5.791636
0.003	4.7990475		0.01	5.7712717
0.003	4.594374		0.01	5.981933
0.003	4.761026		0.01	6.562936
0.003	4.4046903		0.01	5.304372
0.003	5.1222353		0.01	5.9223695
0.003	4.406912		0.01	6.430832
0.003	4.4720283		0.01	5.182955
0.003	4.316809		0.01	5.7873006
0.003	4.8946924		0.01	5.2288237
0.003	4.764405		0.01	5.591263
0.003	5.485859		0.01	6.269834
0.003	4.629416		0.01	5.6986837
0.003	4.796606		0.01	5.5282593
0.003	4.436669		0.01	5.4131317
0.003	4.3530645		0.01	5.9477096
0.003	4.6510897		0.01	5.8407907
0.003	4.5382404		0.01	5.3224664
0.003	4.619187		0.01	5.9079103
0.003	4.6826925		0.01	5.7901883
0.003	4.575398		0.01	5.980363
0.003	4.423617		0.01	5.750615
0.003	4.994326		0.01	5.4332466
0.003	4.823173		0.01	5.833623
0.003	4.5604296		0.01	5.902119
0.003	4.973907		0.01	5.358004
0.003	4.6045594		0.01	5.3634367
0.003	4.830184		0.01	5.7757707
0.003	4.753224		0.01	5.385543
0.003	4.829387		0.01	5.6853085
0.003	4.879868		0.01	5.49241
0.003	4.53609		0.01	5.850901
0.003	5.467675		0.01	5.743225
0.003	5.2406187		0.01	6.338044
0.003	4.734607		0.01	5.8407125
0.003	4.797711		0.01	5.2652817
0.003	4.4836054		0.01	5.6294127
0.003	4.7541986		0.01	5.0433164
0.01	4.998236		0.03	5.914428
0.01	4.7643003		0.03	6.6861577
0.01	5.1837797		0.03	6.1230626
0.01	4.8154445		0.03	6.0708337
0.01	5.0571313		0.03	6.6887655
0.01	5.0044575		0.03	6.3839254
0.01	5.376277		0.03	6.2894845
0.01	5.2360344		0.03	6.1106105
0.01	5.1902065		0.03	6.2209125
0.01	5.1640544		0.03	5.859877
0.01	5.570279		0.03	5.6833286
0.01	5.582865		0.03	5.7763667
0.01	5.435277		0.03	6.7576556
0.01	5.5256944		0.03	5.965086
0.01	5.3530326		0.03	5.6909766
0.01	6.7099695		0.03	6.327388
0.01	5.418914		0.03	6.185143
0.01	5.144711		0.03	6.2189937
0.01	4.901708		0.03	5.849525
0.01	5.281348		0.03	6.685713
0.01	5.938667		0.03	6.167332
0.01	5.339556		0.03	6.3246098
0.01	5.9861264		0.03	5.6145754
0.01	5.135461		0.03	6.3420033
0.01	4.6301155		0.03	5.9465904
0.01	4.893152		0.03	6.300752
0.01	5.272379		0.03	5.6720924
0.01	5.196367		0.03	6.3964434
0.01	5.308567		0.03	6.6426888
0.01	4.678434		0.03	6.997695
0.01	5.4237275		0.03	6.527677
0.01	5.4467525		0.03	6.2506046
0.01	5.4234214		0.03	6.081815
0.01	5.12257		0.03	6.0379577
0.01	5.103957		0.03	6.231651
0.01	5.851847		0.03	5.967381
0.01	4.74802		0.03	6.3625164
0.01	5.3699603		0.03	6.4350624
0.01	5.577838		0.03	5.84631
0.01	5.0094223		0.03	6.269114
0.01	5.371588		0.03	6.9672594
0.01	5.3382597		0.03	6.517726
0.01	4.708605		0.03	6.1931095
0.01	4.973102		0.03	6.8369617
0.01	5.383347		0.03	6.363524
0.01	5.029138		0.03	6.200279
0.01	5.588105		0.03	6.158879
0.01	4.855938		0.03	6.3019977
0.01	5.6634045		0.03	5.4520173
0.01	5.214155		0.03	6.6744375
0.01	5.1475434		0.03	6.69173
0.01	5.35508		0.03	6.1462293
0.01	5.127706		0.03	6.4635572
0.01	5.372534		0.03	6.169071
0.01	5.0520997		0.03	7.2140203
0.01	5.8588414		0.03	6.2832184
0.01	4.941509		0.03	6.1737523
0.01	5.35952		0.03	6.385551
0.01	5.259787		0.03	5.946672
0.01	5.518231		0.03	6.538682
0.01	5.616488		0.03	6.0914326
0.01	5.2123203		0.03	5.821819
0.01	5.6317925		0.03	6.2815213
0.01	5.5888577		0.03	6.4489145
0.01	5.206281		0.03	6.033374
0.01	5.0577364		0.03	6.730989
0.01	4.7218566		0.03	5.6024027
0.01	5.475675		0.03	6.4137006
0.01	4.8475246		0.03	7.2879996
0.01	4.4311953		0.03	5.854345
0.01	4.56644		0.03	6.0402904
0.01	5.445808		0.03	5.9423985
0.01	5.113769		0.03	6.1518297
0.01	5.8931375		0.03	7.0876193
0.01	4.9686747		0.03	5.85688
0.01	5.3601727		0.03	6.2284293
0.01	5.093626		0.03	5.9445167
0.01	4.718306		0.03	6.718391
0.01	5.2016397		0.03	5.8641315
0.01	4.984096		0.03	5.9461184
0.01	4.8876576		0.03	6.388056
0.01	5.2233224		0.03	6.739846
0.01	5.272919		0.03	6.04747
0.01	5.231867		0.03	6.5198684
0.01	5.1764593		0.03	5.9290214
0.01	5.43103		0.03	6.224189
0.01	5.6415715		0.03	7.230724
0.01	5.514392		0.03	5.7544484
0.01	5.2907076		0.03	5.547977
0.01	5.234134		0.03	6.351853
0.01	5.7391534		0.03	5.7384057
0.01	5.55751		0.03	6.056068
0.01	5.556922		0.03	6.2962565
0.01	5.1334195		0.03	6.6079755
0.01	6.034385		0.03	6.60618
0.01	5.5301447		0.03	6.7988725
0.01	5.129043		0.03	6.501438
0.01	5.1266084		0.03	5.751466
0.01	5.1280065		0.03	6.0897155
0.01	5.209299		0.03	5.3194056
0.03	6.311962		0.1	6.901126
0.03	6.3807554		0.1	7.6460924
0.03	6.2850995		0.1	6.756286
0.03	6.280547		0.1	6.5549774
0.03	6.305658		0.1	7.362408
0.03	6.364812		0.1	7.5199695
0.03	6.475664		0.1	7.137526
0.03	6.4679503		0.1	6.655116
0.03	6.2248616		0.1	7.354968
0.03	6.1164594		0.1	6.574903
0.03	6.719541		0.1	6.4754233
0.03	6.6114697		0.1	6.7262006
0.03	6.6739383		0.1	7.7177835
0.03	6.7767596		0.1	6.849759
0.03	6.418235		0.1	6.780217
0.03	7.6850533		0.1	6.7003856
0.03	6.739074		0.1	6.91675
0.03	6.27869		0.1	6.9423594
0.03	6.065381		0.1	6.20171
0.03	6.398369		0.1	7.3317413
0.03	6.8148746		0.1	6.7824736
0.03	7.039056		0.1	7.02085
0.03	6.9525723		0.1	6.2402563
0.03	6.648136		0.1	7.1027255
0.03	5.804223		0.1	6.7205114
0.03	6.0106645		0.1	7.1226134
0.03	6.04761		0.1	6.402275
0.03	6.1612153		0.1	7.3958235
0.03	6.759815		0.1	7.5081434
0.03	6.134041		0.1	7.3883486
0.03	6.494044		0.1	7.51391
0.03	6.428153		0.1	7.0077467
0.03	6.2422295		0.1	6.9678435
0.03	6.5512877		0.1	6.6545696
0.03	6.258999		0.1	7.273689
0.03	7.2136707		0.1	6.02845
0.03	6.1214633		0.1	7.213785
0.03	6.3109565		0.1	6.994725
0.03	6.740266		0.1	6.688633
0.03	6.793333		0.1	7.1690774
0.03	6.509966		0.1	7.791302
0.03	5.9335694		0.1	7.295494
0.03	5.894571		0.1	6.8546686
0.03	6.0593233		0.1	7.744005
0.03	6.6624627		0.1	7.497995
0.03	6.3913984		0.1	6.905181
0.03	6.449562		0.1	7.2024655
0.03	5.867379		0.1	6.9385877
0.03	6.461703		0.1	6.0803514
0.03	6.138459		0.1	7.0783753
0.03	6.7911854		0.1	7.6747675
0.03	6.7711277		0.1	7.1075654
0.03	6.101453		0.1	7.1572013
0.03	6.1849327		0.1	6.8830953
0.03	6.0749536		0.1	8.0747795
0.03	7.0369735		0.1	7.312216
0.03	6.1198983		0.1	6.7638226
0.03	6.5032167		0.1	7.167624
0.03	6.279173		0.1	6.623029
0.03	6.875241		0.1	6.960265
0.03	6.9366984		0.1	6.4842486
0.03	6.087321		0.1	6.6117935
0.03	7.159501		0.1	6.714879
0.03	6.7832108		0.1	7.7150373
0.03	6.5295553		0.1	6.768859
0.03	6.449705		0.1	7.470794
0.03	5.805434		0.1	6.4984727
0.03	6.5027456		0.1	7.059308
0.03	6.127779		0.1	8.753384
0.03	5.794749		0.1	6.553547
0.03	5.7333865		0.1	6.8716173
0.03	7.134989		0.1	6.9806275
0.03	6.3862963		0.1	7.021625
0.03	6.6530337		0.1	7.7437463
0.03	6.367988		0.1	6.639153
0.03	6.0920534		0.1	6.6765943
0.03	6.210377		0.1	6.766059
0.03	6.2656274		0.1	7.2140417
0.03	6.3424573		0.1	6.6596785
0.03	5.9031754		0.1	6.615486
0.03	6.3655457		0.1	7.3215337
0.03	6.6194863		0.1	7.80751
0.03	6.688123		0.1	6.4618816
0.03	6.9195957		0.1	7.19353
0.03	6.076335		0.1	6.6528425
0.03	6.647311		0.1	7.2993064
0.03	6.7246323		0.1	8.325169
0.03	6.9131994		0.1	6.314577
0.03	6.3374505		0.1	6.1076293
0.03	6.14469		0.1	7.015901
0.03	6.8190145		0.1	6.3780456
0.03	6.6524525		0.1	7.26506
0.03	7.0605335		0.1	7.1313887
0.03	6.2363772		0.1	7.6997423
0.03	6.778598		0.1	7.550099
0.03	6.818742		0.1	7.461981
0.03	6.4920645		0.1	7.408782
0.03	6.4658012		0.1	6.6457253
0.03	6.5119214		0.1	7.0729427
0.03	6.2087593		0.1	6.1628656
0.1	6.532764		0.3	7.4750657
0.1	6.7089586		0.3	7.5903907
0.1	6.4612174		0.3	7.0351734
0.1	6.2482777		0.3	6.944121
0.1	6.5806417		0.3	8.229345
0.1	6.394125		0.3	6.902313
0.1	6.3920913		0.3	8.157803
0.1	6.593809		0.3	7.391123
0.1	6.4436874		0.3	7.578859
0.1	6.4805913		0.3	6.8883486
0.1	6.7008843		0.3	7.1249175
0.1	6.989863		0.3	6.957409
0.1	6.74452		0.3	7.666907
0.1	6.8567977		0.3	6.5201325
0.1	6.312096		0.3	6.8986897
0.1	7.5179567		0.3	7.29343
0.1	6.6075406		0.3	7.6411057
0.1	6.4316425		0.3	7.12965
0.1	6.1413736		0.3	6.5000663
0.1	6.687561		0.3	7.660011
0.1	7.1252356		0.3	6.5635176
0.1	6.8304677		0.3	7.443208
0.1	7.0835104		0.3	6.477038
0.1	6.451094		0.3	7.1478205
0.1	5.890555		0.3	7.319257
0.1	6.2889814		0.3	7.1586695
0.1	6.6857333		0.3	6.460314
0.1	6.1074934		0.3	7.638988
0.1	6.471539		0.3	7.3298335
0.1	6.029137		0.3	7.706244
0.1	6.67862		0.3	7.2683244
0.1	6.3864427		0.3	7.3595533
0.1	6.428225		0.3	6.969012
0.1	6.8796415		0.3	7.0378494
0.1	6.3078804		0.3	6.87664
0.1	6.9000587		0.3	7.053006
0.1	5.8744006		0.3	7.484352
0.1	6.305156		0.3	7.738267
0.1	6.590531		0.3	7.0423417
0.1	6.852454		0.3	7.053123
0.1	6.5244837		0.3	7.501266
0.1	6.299966		0.3	7.7504325
0.1	6.3928847		0.3	7.5129642
0.1	5.830611		0.3	7.653321
0.1	6.7672462		0.3	7.9506974
0.1	6.3704467		0.3	7.312656
0.1	6.6902046		0.3	7.3220534
0.1	6.2053514		0.3	6.955221
0.1	6.6665635		0.3	6.71002
0.1	6.238379		0.3	8.103879
0.1	6.515502		0.3	7.9462485
0.1	6.695712		0.3	7.5689955
0.1	5.9477844		0.3	7.0855465
0.1	6.6526923		0.3	7.2073565
0.1	6.3076935		0.3	7.8647027
0.1	7.48837		0.3	7.2162094
0.1	5.8694744		0.3	7.1981006
0.1	6.557705		0.3	7.074864
0.1	6.4371786		0.3	6.735674
0.1	6.7424417		0.3	7.2633014
0.1	6.7623615		0.3	6.326588
0.1	6.074775		0.3	6.7886868
0.1	7.238132		0.3	7.2340884
0.1	6.801431		0.3	7.28407
0.1	6.326663		0.3	7.110586
0.1	6.608405		0.3	7.7427163
0.1	6.0026717		0.3	7.289682
0.1	6.8270183		0.3	7.7275267
0.1	6.136411		0.3	8.146952
0.1	5.5975842		0.3	6.552972
0.1	5.950294		0.3	7.211433
0.1	7.14106		0.3	7.4243717
0.1	6.431642		0.3	7.189398
0.1	6.5677543		0.3	7.2067943
0.1	6.470838		0.3	7.219708
0.1	6.2916055		0.3	6.8287597
0.1	6.2619414		0.3	6.874942
0.1	6.4398427		0.3	7.616958
0.1	6.2148857		0.3	7.317542
0.1	6.0777345		0.3	6.5637965
0.1	5.795411		0.3	7.1232867
0.1	6.7894034		0.3	7.740162
0.1	6.827516		0.3	7.193906
0.1	7.019752		0.3	6.889851
0.1	6.2025814		0.3	6.5210485
0.1	6.9620466		0.3	7.103252
0.1	6.8664227		0.3	7.6948037
0.1	6.8240123		0.3	6.1907206
0.1	6.641372		0.3	7.3129773
0.1	6.532092		0.3	7.0112004
0.1	6.822017		0.3	6.6942487
0.1	7.052866		0.3	6.91795
0.1	7.2961245		0.3	6.9973326
0.1	6.274769		0.3	7.7224717
0.1	6.894448		0.3	7.783853
0.1	6.4750867		0.3	7.415987
0.1	6.701043		0.3	7.756027
0.1	6.1102867		0.3	7.2922277
0.1	6.349287		0.3	6.9159513
0.1	6.4193163		0.3	6.7578216
0.3	6.9770894		1.0	7.636627
0.3	6.972693		1.0	8.069855
0.3	6.976133		1.0	6.895107
0.3	6.8161845		1.0	7.060901
0.3	6.6724286		1.0	8.809324
0.3	6.819333		1.0	7.0895834
0.3	6.9582963		1.0	8.217062
0.3	7.2249694		1.0	7.5122533
0.3	7.1748633		1.0	7.4634275
0.3	7.5686584		1.0	7.6068606
0.3	7.2649083		1.0	7.557276
0.3	7.2681956		1.0	7.344515
0.3	6.8569355		1.0	7.8524933
0.3	7.0491242		1.0	7.13371
0.3	7.1131105		1.0	7.1646976
0.3	8.009482		1.0	7.2811446
0.3	7.4472466		1.0	8.128877
0.3	7.1289907		1.0	7.520383
0.3	6.9941244		1.0	6.875871
0.3	6.7869687		1.0	7.836231
0.3	7.459765		1.0	7.1883736
0.3	6.7025948		1.0	7.503148
0.3	7.403731		1.0	6.756789
0.3	6.612907		1.0	7.3781734
0.3	6.129353		1.0	7.405453
0.3	6.9090047		1.0	7.402635
0.3	7.95362		1.0	6.310413
0.3	6.8619475		1.0	7.8361583
0.3	6.8935676		1.0	7.489502
0.3	7.3526115		1.0	8.192069
0.3	7.129523		1.0	7.4246445
0.3	6.8091235		1.0	7.6242585
0.3	7.0417466		1.0	6.7695684
0.3	7.5864234		1.0	7.3425946
0.3	6.5412426		1.0	7.167706
0.3	6.5935493		1.0	7.423941
0.3	5.978735		1.0	7.680566
0.3	6.691505		1.0	7.714558
0.3	7.033638		1.0	7.1865935
0.3	6.9838095		1.0	7.2145953
0.3	6.901071		1.0	7.4398236
0.3	6.530464		1.0	7.8347054
0.3	6.8533053		1.0	7.5076346
0.3	6.363165		1.0	7.955722
0.3	7.558791		1.0	8.087794
0.3	6.8395243		1.0	7.5256257
0.3	7.426099		1.0	7.3590813
0.3	6.780455		1.0	7.160034
0.3	6.942228		1.0	6.869734
0.3	6.502061		1.0	8.1426115
0.3	7.528114		1.0	8.065549
0.3	7.3149586		1.0	8.021291
0.3	6.448144		1.0	7.147003
0.3	6.9954233		1.0	7.3303223
0.3	6.4269958		1.0	7.689076
0.3	7.8743577		1.0	7.0459847
0.3	6.8244076		1.0	7.617607
0.3	7.0920644		1.0	7.4549527
0.3	6.903818		1.0	6.377672
0.3	7.2647223		1.0	7.1414657
0.3	7.404433		1.0	6.648813
0.3	7.381549		1.0	6.8780212
0.3	7.452583		1.0	7.966209
0.3	7.407996		1.0	6.9524684
0.3	6.420537		1.0	7.377684
0.3	6.913435		1.0	7.872373
0.3	7.1254654		1.0	7.5407257
0.3	7.236087		1.0	8.083529
0.3	6.8696036		1.0	7.8803315
0.3	6.473231		1.0	7.0446014
0.3	6.6250973		1.0	7.284339
0.3	7.535505		1.0	7.759338
0.3	6.7520657		1.0	7.502202
0.3	7.2393956		1.0	7.388051
0.3	7.204592		1.0	7.857877
0.3	6.691123		1.0	7.132705
0.3	6.9959383		1.0	7.175957
0.3	7.075063		1.0	8.23848
0.3	6.4696465		1.0	7.3570547
0.3	6.997379		1.0	7.037867
0.3	6.4547935		1.0	7.3006907
0.3	7.261612		1.0	7.729398
0.3	7.3213224		1.0	7.6543336
0.3	7.5395174		1.0	6.9265623
0.3	7.1827435		1.0	6.7826004
0.3	8.101112		1.0	7.1983247
0.3	7.1805387		1.0	7.569267
0.3	7.1317964		1.0	6.5785594
0.3	7.621083		1.0	7.5224447
0.3	7.7091126		1.0	7.4672008
0.3	7.0843024		1.0	7.5409217
0.3	7.7665663		1.0	6.8730493
0.3	7.322548		1.0	7.0472283
0.3	6.7480903		1.0	7.6604223
0.3	6.7688084		1.0	7.559884
0.3	6.98368		1.0	7.716258
0.3	7.300178		1.0	7.5910816
0.3	6.520275		1.0	7.292968
0.3	6.641714		1.0	6.976013
0.3	6.769105		1.0	7.000116
1.0	6.729143		10.0	8.483076
1.0	7.122316		10.0	8.6272745
1.0	6.75804		10.0	7.521625
1.0	6.9927926		10.0	7.6207714
1.0	6.726254		10.0	9.225298
1.0	7.0463195		10.0	7.6021256
1.0	7.0776906		10.0	8.660031
1.0	7.215665		10.0	8.336352
1.0	7.0943637		10.0	7.6920886
1.0	7.4919004		10.0	7.9489665
1.0	6.910042		10.0	8.041693
1.0	7.409524		10.0	7.6674213
1.0	7.131761		10.0	8.136621
1.0	7.302177		10.0	7.5597568
1.0	7.2090383		10.0	8.031333
1.0	7.9362445		10.0	7.643978
1.0	7.558605		10.0	8.312939
1.0	6.962912		10.0	8.267801
1.0	6.9694486		10.0	7.363925
1.0	7.345456		10.0	8.010435
1.0	7.3033605		10.0	7.5295906
1.0	7.039222		10.0	8.033756
1.0	7.3597636		10.0	7.551818
1.0	6.813291		10.0	7.667796
1.0	6.2763762		10.0	7.696386
1.0	6.851928		10.0	8.017426
1.0	7.945947		10.0	6.5597086
1.0	7.2511935		10.0	8.755809
1.0	7.2770276		10.0	7.5992064
1.0	7.269825		10.0	8.410006
1.0	7.28423		10.0	7.662377
1.0	7.2490053		10.0	8.1021805
1.0	6.633586		10.0	7.6008315
1.0	7.3318667		10.0	8.477153
1.0	6.298155		10.0	7.760049
1.0	7.447781		10.0	8.032532
1.0	6.2650504		10.0	8.279813
1.0	7.094323		10.0	8.156341
1.0	7.326012		10.0	7.8773565
1.0	7.17557		10.0	7.365361
1.0	6.989674		10.0	8.2473755
1.0	6.397955		10.0	8.413318
1.0	6.701147		10.0	7.5319943
1.0	6.761652		10.0	8.159376
1.0	7.332902		10.0	8.509576
1.0	6.946625		10.0	7.9776545
1.0	7.0918736		10.0	8.232051
1.0	7.007241		10.0	7.9697733
1.0	7.3229795		10.0	7.755459
1.0	6.88755		10.0	8.819894
1.0	7.748923		10.0	8.628359
1.0	7.1818805		10.0	8.082533
1.0	6.5154595		10.0	7.6252847
1.0	6.8932457		10.0	8.40166
1.0	6.8983145		10.0	8.144514
1.0	7.8903317		10.0	7.626895
1.0	7.335131		10.0	7.551599
1.0	7.0427365		10.0	7.796322
1.0	6.847108		10.0	7.182486
1.0	7.50262		10.0	7.8153534
1.0	7.410275		10.0	7.5515656
1.0	7.333264		10.0	7.688045
1.0	7.7738476		10.0	8.277134
1.0	7.6838403		10.0	7.8769264
1.0	6.9222345		10.0	7.461531
1.0	6.8306136		10.0	8.615389
1.0	7.4592276		10.0	7.996924
1.0	7.1044164		10.0	8.449177
1.0	7.0934563		10.0	8.524239
1.0	6.716891		10.0	7.4721494
1.0	7.0180807		10.0	7.9806876
1.0	7.6966653		10.0	7.8506756
1.0	6.808151		10.0	8.1620035
1.0	7.164734		10.0	7.511844
1.0	6.579437		10.0	8.1594715
1.0	6.9615335		10.0	7.8839655
1.0	7.415359		10.0	7.9812226
1.0	7.479174		10.0	8.587047
1.0	6.562142		10.0	7.8607078
1.0	6.87814		10.0	8.015318
1.0	6.5492597		10.0	7.2905846
1.0	7.389008		10.0	8.290882
1.0	7.651136		10.0	7.784564
1.0	7.122918		10.0	7.896547
1.0	7.038914		10.0	7.2510295
1.0	7.771985		10.0	8.130854
1.0	7.5472383		10.0	8.640679
1.0	7.6449747		10.0	6.8879766
1.0	7.872879		10.0	8.092446
1.0	7.481011		10.0	8.05525
1.0	7.506938		10.0	8.093458
1.0	7.227161		10.0	7.9678226
1.0	6.8814178		10.0	7.54904
1.0	6.780472		10.0	8.56081
1.0	6.866211		10.0	8.199512
1.0	6.926137		10.0	8.051803
1.0	7.254931		10.0	7.699155
1.0	6.8938384		10.0	7.8735204
1.0	7.1756763		10.0	7.7149863
1.0	7.142792		10.0	7.224615
3.0	6.7421203		3.0	8.152265
3.0	6.6381106		3.0	8.440975
3.0	6.8360605		3.0	7.3715997
3.0	6.720181		3.0	7.6013937
3.0	6.9367933		3.0	8.956656
3.0	6.5349035		3.0	7.478719
3.0	6.9643946		3.0	8.633882
3.0	6.8815827		3.0	8.046264
3.0	7.5321527		3.0	7.719758
3.0	7.3070846		3.0	7.752534
3.0	7.0515547		3.0	7.8468976
3.0	7.3330646		3.0	7.5345964
3.0	7.266046		3.0	8.122594
3.0	7.574127		3.0	7.2714934
3.0	6.8637238		3.0	7.7184258
3.0	7.6681023		3.0	7.6328435
3.0	7.2612896		3.0	8.269566
3.0	6.800572		3.0	7.9856906
3.0	6.9867125		3.0	6.9960513
3.0	7.5390306		3.0	8.065257
3.0	7.1217546		3.0	7.403991
3.0	6.8002524		3.0	7.9074736
3.0	7.1858106		3.0	7.21086
3.0	6.6788425		3.0	7.662761
3.0	6.0216236		3.0	7.437562
3.0	7.1615934		3.0	7.728237
3.0	8.048831		3.0	6.5293937
3.0	7.056222		3.0	8.285486
3.0	7.218227		3.0	7.681982
3.0	7.3376207		3.0	8.242752
3.0	7.249696		3.0	7.5877004
3.0	6.80223		3.0	7.78855
3.0	6.8167906		3.0	7.282863
3.0	7.1356206		3.0	8.021295
3.0	6.20151		3.0	7.398357
3.0	6.92682		3.0	7.8532577
3.0	6.3208675		3.0	8.088723
3.0	6.876319		3.0	8.132067
3.0	7.3273373		3.0	7.513866
3.0	7.167194		3.0	7.1712546
3.0	6.907622		3.0	8.004724
3.0	6.4343605		3.0	8.089404
3.0	6.8346696		3.0	7.6119504
3.0	6.685632		3.0	8.310665
3.0	6.864492		3.0	8.204239
3.0	6.868821		3.0	7.870569
3.0	7.2788634		3.0	8.176684
3.0	7.024922		3.0	7.507428
3.0	7.2871246		3.0	7.1385927
3.0	7.1433606		3.0	8.607829
3.0	7.4317913		3.0	8.358587
3.0	7.090256		3.0	8.294046
3.0	6.687324		3.0	7.5346446
3.0	6.8297677		3.0	7.8683324
3.0	6.389264		3.0	7.9902363
3.0	7.6742287		3.0	7.204515
3.0	7.202925		3.0	7.6317034
3.0	7.1341786		3.0	7.6329465
3.0	7.1465445		3.0	6.747938
3.0	7.277382		3.0	7.5922327
3.0	7.2107363		3.0	7.0762606
3.0	7.4118657		3.0	7.474961
3.0	7.2904906		3.0	8.035249
3.0	7.5979257		3.0	7.4941998
3.0	6.4548144		3.0	7.323348
3.0	6.5830593		3.0	8.2949505
3.0	7.404175		3.0	7.7184353
3.0	6.882095		3.0	8.3233185
3.0	7.322474		3.0	8.236964
3.0	6.7245784		3.0	7.299842
3.0	6.9831347		3.0	7.5767674
3.0	7.6759276		3.0	7.6881003
3.0	6.7531047		3.0	8.131354
3.0	7.281844		3.0	7.461519
3.0	6.739267		3.0	7.812306
3.0	7.0875463		3.0	7.4510617
3.0	7.1501193		3.0	7.5988255
3.0	7.403659		3.0	8.161824
3.0	6.6139755		3.0	7.4971175
3.0	6.799861		3.0	7.5045557
3.0	6.319232		3.0	7.1807528
3.0	6.899911		3.0	8.2086315
3.0	5236-07-01		3.0	7.9738264
3.0	7.008881		3.0	7.396847
3.0	7.0131207		3.0	7.0656433
3.0	7.5283947		3.0	7.8662496
3.0	7.345315		3.0	8.302576
3.0	7.355662		3.0	6.8909197
3.0	7.688269		3.0	7.8255095
3.0	7.529589		3.0	7.9379683
3.0	7.231941		3.0	7.890833
3.0	7.1828938		3.0	7.3662643
3.0	7.044996		3.0	7.191754
3.0	6.97463		3.0	8.227287
3.0	6.4782343		3.0	8.274148
3.0	6.884284		3.0	8.023846
3.0	7.064425		3.0	7.7341404
3.0	6.647229		3.0	7.527844
3.0	6.9298835		3.0	7.354287
3.0	6.7756486		3.0	6.973179
